# Supplementary material for: 9-(4-Nitro­phenyl­sulfon­yl)-9H-carbazole
Source: Acta Crystallogr Sect E Struct Rep Online. 2011 May 14;67(Pt 6):o1428–9. doi: 10.1107/S1600536811017818 (PMC3120556; doi:10.1107/S1600536811017818)
Supplement: Supplementary file 2 [file e-67-o1428-Isup2.hkl]

#
# h,k,l, Fc-squared, Fo-squared, sigma(Fo-squared) and status flag
#
data_I
_shelx_title ' 1 in P2(1)/c'
_shelx_refln_list_code          4
_shelx_F_calc_maximum      206.22
_exptl_crystal_F_000       728.00
_reflns_d_resolution_high  0.7472
 
loop_
 _symmetry_equiv_pos_as_xyz
 'x, y, z'
 '-x, y+1/2, -z+1/2'
 '-x, -y, -z'
 'x, -y-1/2, z-1/2'
 
_cell_length_a     7.4877
_cell_length_b    11.7612
_cell_length_c    17.3744
_cell_angle_alpha  90.000
_cell_angle_beta   90.119
_cell_angle_gamma  90.000
 
_shelx_F_squared_multiplier     1.000
 
loop_
 _refln_index_h
 _refln_index_k
 _refln_index_l
 _refln_F_squared_calc
 _refln_F_squared_meas
 _refln_F_squared_sigma
 _refln_observed_status
   1   0   0     4855.92     4460.58    158.21 o
   2   0   0      493.70      452.67      6.08 o
   3   0   0      157.60      139.51      3.81 o
   4   0   0      258.72      418.49      7.54 o
   5   0   0      698.47      709.59     11.21 o
   6   0   0     1644.72     1602.53     36.50 o
   7   0   0     1603.17     1566.85     29.01 o
   8   0   0        2.77        3.41      8.51 o
   9   0   0      363.05      355.88     27.67 o
  10   0   0      218.09      299.26     30.22 o
   1   1   0     2511.34     2529.97     14.75 o
   2   1   0      468.69      494.65      5.53 o
   3   1   0      998.22      977.31      9.04 o
   4   1   0     1667.04     1845.45     14.09 o
   5   1   0     1630.34     1629.21     13.71 o
   6   1   0      297.95      276.70      7.34 o
   7   1   0       53.96       58.76      4.74 o
   8   1   0        0.24        5.63      4.85 o
   9   1   0        1.84        4.92      7.03 o
   0   2   0     4681.73     4754.20     38.05 o
   1   2   0     3649.39     3733.73     21.41 o
   2   2   0     1018.28     1047.45      6.75 o
   3   2   0        6.88       16.55      1.23 o
   4   2   0      866.69      971.11      9.27 o
   5   2   0      471.07      490.88      6.79 o
   6   2   0      277.75      245.58      5.73 o
   7   2   0     1061.08     1047.38     19.17 o
   8   2   0        2.79        4.24      6.47 o
   9   2   0       19.80       27.67     12.77 o
   1   3   0       25.46       34.55      1.43 o
   2   3   0      110.88       84.90      1.89 o
   3   3   0      139.73      144.35      2.56 o
   4   3   0      719.88      665.23      6.59 o
   5   3   0     1714.78     1727.87     13.70 o
   6   3   0      828.76      819.81     10.97 o
   7   3   0      480.01      480.01     14.11 o
   8   3   0       90.24       98.74      9.41 o
   9   3   0      286.64      289.90     28.95 o
   0   4   0     3037.06     2954.27     21.49 o
   1   4   0        6.67       21.71      1.35 o
   2   4   0     3110.31     3275.38     19.14 o
   3   4   0     1567.28     1588.20     11.42 o
   4   4   0       13.65        5.93      1.29 o
   5   4   0       92.93       98.68      3.96 o
   6   4   0      623.35      625.68      9.54 o
   7   4   0      422.36      448.42     11.49 o
   8   4   0        6.50        4.84      6.60 o
   9   4   0      178.36      194.12     24.69 o
   1   5   0      383.22      400.76      4.00 o
   2   5   0     1118.65     1127.92      8.22 o
   3   5   0       70.07       64.81      2.29 o
   4   5   0      976.59     1024.35      9.11 o
   5   5   0      331.06      340.14      5.86 o
   6   5   0       13.46       11.94      3.65 o
   7   5   0       91.79      102.74      7.68 o
   8   5   0        1.70        0.12      6.30 o
   9   5   0        4.79        3.22     15.75 o
   0   6   0      529.10      582.16      7.33 o
   1   6   0      432.05      412.43      4.48 o
   2   6   0        8.73        3.02      0.96 o
   3   6   0        0.07        0.34      1.03 o
   4   6   0      349.42      333.03      5.24 o
   5   6   0      143.87      142.15      5.06 o
   6   6   0      112.94      111.22      8.72 o
   7   6   0      234.26      235.49     15.79 o
   8   6   0       11.06       26.32      8.57 o
   9   6   0      108.42      141.81     15.50 o
   1   7   0     1988.29     2029.00     13.45 o
   2   7   0     1341.77     1386.77     13.50 o
   3   7   0     1019.10     1004.16     10.10 o
   4   7   0     3762.36     3788.14     26.36 o
   5   7   0     1019.17      972.03     12.75 o
   6   7   0      355.07      321.71      9.95 o
   7   7   0      240.54      254.91     14.41 o
   8   7   0        8.57       10.27      7.57 o
   0   8   0     1634.06     1671.91     17.17 o
   1   8   0      900.23      856.64      8.16 o
   2   8   0       51.91       57.26      2.83 o
   3   8   0       64.52       69.97      3.42 o
   4   8   0        5.63        3.05      1.68 o
   5   8   0        0.11       -0.88      2.36 o
   6   8   0       55.49       51.48      8.86 o
   7   8   0      401.25      412.96     25.49 o
   8   8   0      343.97      414.58     30.01 o
   1   9   0       36.38       21.48      2.17 o
   2   9   0      132.22      110.98      4.75 o
   3   9   0        0.67       -0.42      1.64 o
   4   9   0       60.02       43.09      3.10 o
   5   9   0      177.51      149.94      8.20 o
   6   9   0        3.62        4.27      4.29 o
   7   9   0       26.95       25.56      7.42 o
   8   9   0       52.85       76.20     17.45 o
   0  10   0      668.84      663.86     13.34 o
   1  10   0       51.53       50.03      3.09 o
   2  10   0       83.89       72.14      3.75 o
   3  10   0       73.01       73.05      3.85 o
   4  10   0       22.49       20.03      3.35 o
   5  10   0      127.64      129.08      7.98 o
   6  10   0      259.18      230.94     12.43 o
   7  10   0       57.25       50.91     10.59 o
   1  11   0      462.49      456.51      9.16 o
   2  11   0      104.23       85.71      4.55 o
   3  11   0        2.47        2.11      2.44 o
   4  11   0       91.64       95.76      5.91 o
   5  11   0      212.67      232.03     11.58 o
   6  11   0      149.40      139.34     11.43 o
   7  11   0       74.26       87.04     24.26 o
   0  12   0        9.21        2.90      3.65 o
   1  12   0        7.28        5.23      2.96 o
   2  12   0        3.99       -0.24      2.79 o
   3  12   0      944.64      939.86     16.68 o
   4  12   0       45.70       41.73      5.13 o
   5  12   0      141.05      152.00      9.37 o
   6  12   0      313.97      352.27     26.14 o
   1  13   0        0.02       -3.12      3.12 o
   2  13   0      141.01      154.44      8.43 o
   3  13   0       42.53       40.98      5.89 o
   4  13   0      198.92      218.96     12.65 o
   5  13   0        0.66        3.15      4.89 o
   0  14   0      856.72      861.64     24.74 o
   1  14   0      101.00      108.24     14.37 o
   2  14   0       23.02       24.78      5.71 o
   3  14   0        3.87        0.44      4.57 o
   4  14   0       12.19        4.06      6.55 o
   1  15   0       25.23       22.34      5.00 o
   2  15   0      116.02      142.79     11.53 o
   3  15   0       98.97      102.83     22.99 o
  -9   1   1       95.26      113.17     18.94 o
  -8   1   1      746.47      746.30     25.40 o
  -7   1   1      510.09      497.89     10.59 o
  -6   1   1      439.74      416.43      8.46 o
  -5   1   1      146.42      121.03      3.59 o
  -4   1   1       50.52       66.60      2.42 o
  -3   1   1      518.31      493.46      5.68 o
  -2   1   1       50.12       34.06      1.73 o
  -1   1   1     1482.95     1532.33      7.85 o
   0   1   1     2132.19     1942.31     72.28 o
   1   1   1     6476.76     6522.38     30.87 o
   2   1   1      515.81      471.31      4.86 o
   3   1   1       57.75       94.14      2.62 o
   4   1   1      646.58      610.56      6.79 o
   5   1   1        6.72        7.89      2.14 o
   6   1   1      302.16      283.49      6.19 o
   7   1   1      516.10      513.92     14.02 o
   8   1   1       83.23       83.34      9.56 o
   9   1   1       15.80       11.47      7.64 o
  -9   2   1        2.37        3.83      8.94 o
  -8   2   1      736.55      783.95     26.18 o
  -7   2   1      483.66      477.80     11.12 o
  -6   2   1      738.91      662.70      9.48 o
  -5   2   1        1.60        0.71      1.26 o
  -4   2   1     1169.18     1123.61      9.68 o
  -3   2   1      727.87      727.30      6.58 o
  -2   2   1     1761.70     1832.79     11.70 o
  -1   2   1    35036.21    34985.42    202.39 o
   0   2   1     5858.35     5825.66     30.43 o
   1   2   1       13.31       55.08     30.58 o
   2   2   1     4576.61     4482.99     23.21 o
   3   2   1      132.78      193.05      3.32 o
   4   2   1     1424.70     1457.44     22.34 o
   5   2   1      191.43      180.10      4.09 o
   6   2   1     2787.05     2760.66     23.91 o
   7   2   1     2285.26     2211.22     27.93 o
   8   2   1       16.48       17.18      7.81 o
   9   2   1      152.02      192.41     23.41 o
  -9   3   1        5.42        9.37     11.49 o
  -8   3   1       72.87       69.64      9.37 o
  -7   3   1      484.22      459.36     10.09 o
  -6   3   1        5.41        9.42      2.35 o
  -5   3   1      724.60      714.41      7.55 o
  -4   3   1      125.12      133.34      3.31 o
  -3   3   1     4136.13     4267.14     28.79 o
  -2   3   1      194.29      234.59      2.78 o
  -1   3   1     2777.77     2953.83     18.85 o
   0   3   1      916.87      878.00      5.83 o
   1   3   1     1126.10     1070.82      7.51 o
   2   3   1     2204.33     2191.06     13.21 o
   3   3   1      864.00      807.57      7.64 o
   4   3   1      368.87      381.54      4.81 o
   5   3   1      586.32      602.40      6.90 o
   6   3   1      203.40      223.59      5.05 o
   7   3   1       91.48       77.64      5.77 o
   8   3   1       86.38       85.40      9.01 o
   9   3   1       58.17       78.18     24.69 o
  -9   4   1       10.53       -4.26     10.22 o
  -8   4   1        0.10        6.73      6.30 o
  -7   4   1      199.15      188.26      9.36 o
  -6   4   1      150.03      160.47      6.75 o
  -5   4   1        0.02       -1.41      1.41 o
  -4   4   1      142.49      127.80      3.89 o
  -3   4   1      447.28      465.39      4.99 o
  -2   4   1     1007.68     1051.85      8.41 o
  -1   4   1      864.38      947.63      6.90 o
   0   4   1      342.96      357.68      3.45 o
   1   4   1       48.85       52.57      1.69 o
   2   4   1     2611.99     2848.94     17.49 o
   3   4   1     1373.70     1516.44      9.94 o
   4   4   1        5.84        8.24      1.36 o
   5   4   1      659.91      638.98      7.49 o
   6   4   1     1636.83     1607.92     16.72 o
   7   4   1       39.83       28.26      5.02 o
   8   4   1      190.58      213.94     17.15 o
   9   4   1        3.93        2.64      7.36 o
  -9   5   1        0.79       -2.98     10.22 o
  -8   5   1      658.67      654.28     37.46 o
  -7   5   1        0.97        1.23      3.38 o
  -6   5   1      497.27      472.98     10.11 o
  -5   5   1     1834.56     1770.73     16.98 o
  -4   5   1      910.79      850.46      9.36 o
  -3   5   1      331.20      357.72      4.37 o
  -2   5   1     5581.49     5682.40     31.18 o
  -1   5   1       99.70      106.18      2.31 o
   0   5   1       79.59       77.51      2.33 o
   1   5   1     4897.51     4904.49     25.27 o
   2   5   1       46.68       61.04      2.68 o
   3   5   1       21.39       26.82      1.61 o
   4   5   1     1171.72     1213.83      9.20 o
   5   5   1     1942.90     1923.32     15.52 o
   6   5   1       77.76       78.32      4.56 o
   7   5   1      284.42      288.90     13.93 o
   8   5   1       64.66       76.95     12.35 o
   9   5   1       69.01      104.39     20.65 o
  -9   6   1      111.43      136.98     19.16 o
  -8   6   1        2.49        5.30      6.65 o
  -7   6   1      877.44      851.64     16.70 o
  -6   6   1        4.47        1.96      3.06 o
  -5   6   1       14.43       13.38      2.84 o
  -4   6   1     1940.78     1885.04     15.87 o
  -3   6   1     1398.88     1450.32     11.27 o
  -2   6   1       81.01      113.18      2.98 o
  -1   6   1      619.85      580.09      6.25 o
   0   6   1      278.35      231.83      3.25 o
   1   6   1      709.68      780.02      6.45 o
   2   6   1      833.44      892.96      6.98 o
   3   6   1       86.13       77.50      2.59 o
   4   6   1       39.58       40.46      2.16 o
   5   6   1      243.57      237.65      5.23 o
   6   6   1     1228.00     1244.94     19.54 o
   7   6   1       39.52       41.59     12.37 o
   8   6   1      255.27      244.13     18.51 o
   9   6   1      251.33      306.16     21.97 o
  -8   7   1       20.34       25.02      8.57 o
  -7   7   1      109.10      113.67      7.44 o
  -6   7   1       43.20       63.68      5.72 o
  -5   7   1      241.35      287.84      9.06 o
  -4   7   1      523.89      579.72      7.46 o
  -3   7   1       11.64       10.38      1.68 o
  -2   7   1      147.95      121.23      3.65 o
  -1   7   1       37.04       43.20      1.97 o
   0   7   1      581.32      575.57      5.81 o
   1   7   1      383.56      357.39      4.55 o
   2   7   1      584.25      670.40      7.04 o
   3   7   1      218.86      233.01      4.23 o
   4   7   1       31.90       32.75      2.88 o
   5   7   1       21.76       23.04      2.34 o
   6   7   1       24.07       12.11      3.43 o
   7   7   1      109.47      139.62     11.40 o
   8   7   1      395.78      458.21     32.35 o
  -8   8   1      175.00      148.63     21.92 o
  -7   8   1        8.45       10.27      4.98 o
  -6   8   1       50.52       45.92      5.99 o
  -5   8   1      137.49      125.83      6.44 o
  -4   8   1        0.01        0.06      1.59 o
  -3   8   1      136.38      134.64      4.26 o
  -2   8   1      347.62      350.49      6.01 o
  -1   8   1       22.43       22.20      1.66 o
   0   8   1      789.09      781.79      7.70 o
   1   8   1      187.66      172.48      4.16 o
   2   8   1       78.99       76.23      3.26 o
   3   8   1      114.07      107.14      4.29 o
   4   8   1      273.66      285.39      5.89 o
   5   8   1      619.69      621.49     10.33 o
   6   8   1        7.30        5.01      4.19 o
   7   8   1        2.65       -2.22      5.46 o
   8   8   1      274.40      318.09     22.22 o
  -8   9   1      544.43      571.28     37.46 o
  -7   9   1        0.77        2.05      7.21 o
  -6   9   1      370.15      377.64     13.49 o
  -5   9   1      170.34      224.35      8.85 o
  -4   9   1      680.51      636.53     14.67 o
  -3   9   1      106.64      101.56      4.18 o
  -2   9   1     1645.72     1717.17     16.02 o
  -1   9   1     2022.88     2090.27     17.23 o
   0   9   1     1081.36     1051.34     10.16 o
   1   9   1     1307.63     1288.42     11.63 o
   2   9   1      757.71      744.44      9.17 o
   3   9   1        0.46       -0.54      1.64 o
   4   9   1       41.98       45.83      3.89 o
   5   9   1      159.48      153.92      6.71 o
   6   9   1       10.45       19.51      4.54 o
   7   9   1       97.06      117.82     12.12 o
   8   9   1      494.47      541.06     36.61 o
  -7  10   1       57.74       70.99     10.03 o
  -6  10   1       14.15        6.96      6.76 o
  -5  10   1      154.75      146.39      7.52 o
  -4  10   1      144.24      149.57      6.66 o
  -3  10   1        8.07        3.60      2.44 o
  -2  10   1      614.39      542.78      8.77 o
  -1  10   1     4380.43     4218.76     29.86 o
   0  10   1       50.99       36.27      2.81 o
   1  10   1        6.70        8.21      1.98 o
   2  10   1      200.77      183.32      5.42 o
   3  10   1       16.72       10.14      2.24 o
   4  10   1      146.03      133.85      5.84 o
   5  10   1      580.10      579.07     16.21 o
   6  10   1      182.88      164.48     10.85 o
   7  10   1        1.78       -1.08      6.06 o
  -7  11   1      128.23      155.50     16.91 o
  -6  11   1       25.48       26.66      6.31 o
  -5  11   1        3.45        0.23      4.85 o
  -4  11   1        8.44        5.00      3.14 o
  -3  11   1      173.48      162.82      7.93 o
  -2  11   1     1177.49     1091.70     16.67 o
  -1  11   1        5.61        3.86      2.42 o
   0  11   1      348.85      326.25      7.84 o
   1  11   1        6.19       12.06      2.61 o
   2  11   1       13.21        7.89      2.48 o
   3  11   1      125.15      111.61      5.16 o
   4  11   1      243.41      243.47      9.63 o
   5  11   1        0.20       -2.96      4.16 o
   6  11   1       24.40       16.10      9.07 o
   7  11   1        0.79       -7.67      7.67 o
  -6  12   1       38.42       50.49      7.58 o
  -5  12   1        9.54        7.02      4.39 o
  -4  12   1       10.28        6.88      3.49 o
  -3  12   1        1.13        3.29      3.09 o
  -2  12   1      144.99      131.25      6.64 o
  -1  12   1      165.72      163.56      7.30 o
   0  12   1      178.40      186.61      7.73 o
   1  12   1       88.41       82.13      5.58 o
   2  12   1       85.00       74.11      5.97 o
   3  12   1      155.54      150.26      7.97 o
   4  12   1        4.92        0.32      3.75 o
   5  12   1      594.24      625.83     18.24 o
   6  12   1      564.94      583.26     28.98 o
  -5  13   1       42.01       36.64      6.79 o
  -4  13   1       85.05       86.39      7.79 o
  -3  13   1      129.95      134.01      9.97 o
  -2  13   1      156.69      158.53      8.27 o
  -1  13   1      291.89      322.46      9.52 o
   0  13   1       67.01       72.36      5.57 o
   1  13   1      193.79      209.03     13.45 o
   2  13   1       31.00       32.81      4.74 o
   3  13   1      365.21      360.19     12.69 o
   4  13   1      151.25      164.98     21.26 o
   5  13   1      282.52      305.70     18.49 o
  -4  14   1      325.44      357.48     26.41 o
  -3  14   1      346.22      383.37     14.30 o
  -2  14   1       59.26       46.55      6.36 o
  -1  14   1       76.82       76.69      6.79 o
   0  14   1      122.85      110.71      7.64 o
   1  14   1        4.65        1.84      3.64 o
   2  14   1      118.11      131.04      9.14 o
   3  14   1      118.89      142.11     12.42 o
   4  14   1      204.40      176.67     13.63 o
  -2  15   1       18.72       27.19      8.82 o
  -1  15   1       11.83       13.54      5.42 o
   0  15   1        2.78       -0.08      4.20 o
   1  15   1       11.94       18.12      4.89 o
   2  15   1       11.67       24.90      7.00 o
  -9   0   2      105.74      100.89     17.88 o
  -8   0   2      104.02      129.61     12.24 o
  -7   0   2      989.60      989.47     28.76 o
  -6   0   2      411.20      414.99     13.03 o
  -5   0   2      133.46      127.63      5.31 o
  -4   0   2      256.21      281.72      7.99 o
  -3   0   2      149.41      121.93      3.69 o
  -2   0   2     6974.26     6725.13     55.65 o
  -1   0   2     5423.79     5502.17     41.01 o
   0   0   2      478.37      444.97     17.03 o
   1   0   2      301.23      332.68      4.50 o
   2   0   2     2655.86     2534.90     26.39 o
   3   0   2    10345.35    10916.48     90.60 o
   4   0   2      265.91      302.17      8.76 o
   5   0   2     2675.94     2628.73     31.76 o
   6   0   2     1791.24     1810.71     22.62 o
   7   0   2     1113.21     1065.51     29.78 o
   8   0   2        1.88       -6.13      6.13 o
   9   0   2      435.65      462.30     31.50 o
  -9   1   2       48.64       37.46     12.77 o
  -8   1   2       63.75       61.35      7.03 o
  -7   1   2        0.71       -0.45      2.86 o
  -6   1   2      588.71      567.96     11.31 o
  -5   1   2      201.15      213.21      4.62 o
  -4   1   2        3.37        2.22      1.04 o
  -3   1   2     2823.84     2891.67     22.54 o
  -2   1   2      989.33      874.65      7.49 o
  -1   1   2     2943.38     2910.09     18.47 o
   0   1   2      582.82      614.46      4.59 o
   1   1   2     1396.19     1456.88      6.98 o
   2   1   2     1227.67     1273.52      9.26 o
   3   1   2     1531.81     1527.88     11.74 o
   4   1   2     3262.14     3307.04     33.10 o
   5   1   2       63.49       45.23      2.52 o
   6   1   2       66.89       62.61      3.44 o
   7   1   2      593.00      528.61     12.27 o
   8   1   2       95.46       73.35      9.26 o
   9   1   2       23.83       18.92      8.27 o
  -9   2   2       25.20       13.96      7.57 o
  -8   2   2       60.62       60.42      8.88 o
  -7   2   2      261.84      240.55      7.49 o
  -6   2   2        0.08        1.81      2.10 o
  -5   2   2       30.16       38.87      2.14 o
  -4   2   2      377.18      455.81      5.22 o
  -3   2   2      254.88      274.26      3.30 o
  -2   2   2       30.80       33.43      1.27 o
  -1   2   2     3982.47     4051.12     24.33 o
   0   2   2     5559.58     5582.49     31.17 o
   1   2   2     1321.39     1253.06      7.73 o
   2   2   2     1877.02     1904.12     12.00 o
   3   2   2       66.27       75.82      2.24 o
   4   2   2      137.83      140.22      3.46 o
   5   2   2      284.69      273.87      5.24 o
   6   2   2      104.70      107.32      4.60 o
   7   2   2       74.80       60.57      5.39 o
   8   2   2       63.61       59.30      8.07 o
   9   2   2       43.88       49.81     11.07 o
  -9   3   2      180.65      203.48     25.12 o
  -8   3   2      153.01      166.13      9.54 o
  -7   3   2      135.48      114.18      6.02 o
  -6   3   2     1254.24     1176.49     14.47 o
  -5   3   2     1045.93     1070.30     11.40 o
  -4   3   2      736.88      817.09     13.10 o
  -3   3   2     2403.39     2453.67     16.07 o
  -2   3   2     4010.57     4305.42     23.37 o
  -1   3   2     5268.64     5473.92     32.99 o
   0   3   2     1875.87     1672.67     10.19 o
   1   3   2        2.86        4.02      1.33 o
   2   3   2      394.86      404.80      3.91 o
   3   3   2      756.62      771.69      6.24 o
   4   3   2     1192.63     1241.11     10.06 o
   5   3   2      197.27      237.06      4.49 o
   6   3   2     2675.01     2647.75     22.13 o
   7   3   2      377.84      333.15     11.51 o
   8   3   2      110.65      117.41     13.37 o
   9   3   2       35.31       24.51      9.32 o
  -9   4   2       52.79       85.14     18.30 o
  -8   4   2     1370.29     1408.88     29.75 o
  -7   4   2     1121.01     1050.66     17.74 o
  -6   4   2      447.76      442.54      8.50 o
  -5   4   2     1245.20     1233.32     14.06 o
  -4   4   2     1080.63     1016.85      9.49 o
  -3   4   2      729.15      811.12      6.93 o
  -2   4   2     1089.93     1075.68      8.10 o
  -1   4   2     3019.42     3038.11     20.01 o
   0   4   2      834.53      798.88      6.16 o
   1   4   2     2109.82     2096.25     13.38 o
   2   4   2      221.07      254.04      4.14 o
   3   4   2       86.92       64.61      2.10 o
   4   4   2       36.80       44.64      1.98 o
   5   4   2     1900.83     1854.05     18.08 o
   6   4   2     1150.02     1128.25     11.90 o
   7   4   2      355.45      339.01     11.53 o
   8   4   2      238.80      244.23     14.20 o
   9   4   2      281.44      283.39     37.25 o
  -9   5   2        0.03       -3.83     10.64 o
  -8   5   2      154.74      162.67     11.39 o
  -7   5   2      318.59      344.58     11.42 o
  -6   5   2       54.94       67.43      5.28 o
  -5   5   2        0.02        1.77      2.51 o
  -4   5   2       50.49       48.85      2.41 o
  -3   5   2      416.34      317.74      4.04 o
  -2   5   2      702.66      754.20      6.97 o
  -1   5   2      160.66      188.19      3.57 o
   0   5   2        1.65        3.33      0.85 o
   1   5   2     1618.83     1827.81     11.26 o
   2   5   2      178.94      176.18      5.04 o
   3   5   2       77.75      105.02      2.51 o
   4   5   2      875.33      849.23      7.14 o
   5   5   2       40.86       40.89      2.71 o
   6   5   2       53.61       57.69      3.50 o
   7   5   2      624.47      675.17     16.61 o
   8   5   2       40.37       33.84      9.62 o
   9   5   2        5.35       13.62     24.69 o
  -9   6   2        3.14        2.13     11.49 o
  -8   6   2       20.90       27.55      6.25 o
  -7   6   2      105.37       86.82      7.50 o
  -6   6   2      389.78      370.35     11.58 o
  -5   6   2      252.56      252.61      8.26 o
  -4   6   2      651.34      640.65      7.44 o
  -3   6   2       71.61       66.43      2.89 o
  -2   6   2      115.28      131.25      4.00 o
  -1   6   2     2242.62     2465.27     17.58 o
   0   6   2      182.68      189.61      3.60 o
   1   6   2      723.02      792.85      6.83 o
   2   6   2      195.58      212.38      4.09 o
   3   6   2      249.16      262.33      4.30 o
   4   6   2      389.82      372.44      5.23 o
   5   6   2      385.56      390.02      5.92 o
   6   6   2       51.83       56.19      4.55 o
   7   6   2      348.29      340.19     14.54 o
   8   6   2       32.11       49.02     10.08 o
   9   6   2      115.67      140.65     15.64 o
  -8   7   2       80.23      110.72     25.54 o
  -7   7   2        3.68       -3.41      3.41 o
  -6   7   2      505.32      569.61     17.13 o
  -5   7   2      954.74      889.29     14.39 o
  -4   7   2      309.14      290.47      5.42 o
  -3   7   2       87.25       86.90      3.30 o
  -2   7   2      913.92      875.77      8.56 o
  -1   7   2      982.02     1123.03      9.13 o
   0   7   2     3348.64     3314.62     20.52 o
   1   7   2     2094.98     2068.97     14.36 o
   2   7   2        9.23       12.13      1.45 o
   3   7   2       10.46       10.98      1.86 o
   4   7   2      355.62      341.86      7.00 o
   5   7   2     1878.03     1812.55     15.92 o
   6   7   2        0.26        5.83      4.42 o
   7   7   2      700.87      768.83     22.39 o
   8   7   2      110.25      125.97     17.24 o
  -8   8   2        6.45        7.45      7.22 o
  -7   8   2      194.21      199.83      9.86 o
  -6   8   2       37.25       37.86      5.55 o
  -5   8   2     1853.63     1836.84     23.64 o
  -4   8   2        4.00        8.95      2.12 o
  -3   8   2      575.23      534.15      7.39 o
  -2   8   2     2480.37     2308.68     21.29 o
  -1   8   2      106.14       83.59      3.13 o
   0   8   2      986.39     1016.76     10.59 o
   1   8   2      880.10      854.90      8.24 o
   2   8   2     1049.24     1032.53     10.05 o
   3   8   2     1015.33      957.34     12.20 o
   4   8   2      576.73      577.39      8.41 o
   5   8   2      324.92      309.42      6.11 o
   6   8   2      314.14      314.46     10.40 o
   7   8   2      171.72      210.15     14.09 o
   8   8   2       70.74      102.21     13.94 o
  -8   9   2       10.21        2.13     11.49 o
  -7   9   2       44.70       55.49      7.10 o
  -6   9   2        2.27        0.66      3.39 o
  -5   9   2      321.10      310.95     14.09 o
  -4   9   2      210.68      205.04      7.33 o
  -3   9   2      392.02      373.82      8.03 o
  -2   9   2       22.63       21.01      2.33 o
  -1   9   2      623.63      546.51      7.23 o
   0   9   2      724.93      712.90      7.72 o
   1   9   2       39.33       30.10      2.22 o
   2   9   2      198.19      173.45      4.96 o
   3   9   2      355.68      377.31      6.57 o
   4   9   2      159.36      159.99      5.62 o
   5   9   2       24.69       28.07      3.72 o
   6   9   2       44.38       37.91      6.14 o
   7   9   2        9.00        5.98      9.13 o
   8   9   2        0.98       -6.98      9.58 o
  -7  10   2      354.14      387.91     22.75 o
  -6  10   2       32.94       21.30      4.82 o
  -5  10   2        1.17       -1.13      2.88 o
  -4  10   2       49.22       70.64      5.02 o
  -3  10   2       67.51       72.95      4.90 o
  -2  10   2       10.17        7.79      2.25 o
  -1  10   2     1477.16     1467.94     14.21 o
   0  10   2       38.29       35.85      2.72 o
   1  10   2       91.59       86.55      5.25 o
   2  10   2      358.88      373.69      6.77 o
   3  10   2       16.26       13.52      2.68 o
   4  10   2      206.71      201.16      7.59 o
   5  10   2      178.62      190.29      8.53 o
   6  10   2       38.35       46.41      6.85 o
   7  10   2       54.22       45.06     12.98 o
  -7  11   2       28.13       37.79     10.93 o
  -6  11   2      334.63      347.31     12.44 o
  -5  11   2        7.22        1.79      3.29 o
  -4  11   2        7.00        5.33      3.33 o
  -3  11   2      211.65      224.21      8.28 o
  -2  11   2      926.86      977.58     13.82 o
  -1  11   2        0.79        4.61      2.26 o
   0  11   2      526.87      516.00     10.53 o
   1  11   2      426.59      428.96      9.62 o
   2  11   2      166.23      176.35      7.23 o
   3  11   2       60.81       71.12      4.37 o
   4  11   2        8.00        4.84      3.51 o
   5  11   2        4.41        2.16      4.57 o
   6  11   2       21.61       24.96      6.27 o
   7  11   2      175.13      181.64     22.56 o
  -6  12   2       26.92       17.39      7.11 o
  -5  12   2      164.55      178.96      9.18 o
  -4  12   2      326.11      389.46     11.46 o
  -3  12   2      374.06      334.42     10.12 o
  -2  12   2      363.50      342.79      8.61 o
  -1  12   2       65.40       72.11      5.15 o
   0  12   2        0.05        7.40      2.95 o
   1  12   2       37.60       36.30      3.98 o
   2  12   2        0.68       -0.54      2.65 o
   3  12   2      306.51      278.15      9.97 o
   4  12   2      121.13      151.15     11.83 o
   5  12   2      183.38      191.90     11.93 o
   6  12   2       64.01       50.81      8.77 o
  -5  13   2        4.93        1.73      4.90 o
  -4  13   2       55.00       55.34      5.85 o
  -3  13   2       80.47       62.28      6.44 o
  -2  13   2        7.37        2.84      3.43 o
  -1  13   2      200.99      203.16      8.62 o
   0  13   2      517.42      480.50     11.22 o
   1  13   2      502.84      472.09     12.07 o
   2  13   2        2.85       11.26      3.96 o
   3  13   2       20.92       24.85      5.10 o
   4  13   2        2.69       -0.62      4.37 o
   5  13   2      147.41      174.54     16.96 o
  -4  14   2       78.65       86.36     10.91 o
  -3  14   2       85.00       92.60      9.22 o
  -2  14   2       43.68       46.40      6.41 o
  -1  14   2        9.48       12.14      4.96 o
   0  14   2       53.14       53.27      5.89 o
   1  14   2       20.41       16.58      4.29 o
   2  14   2       31.44       22.58      4.81 o
   3  14   2      173.03      187.64     10.84 o
   4  14   2       43.85       50.64      8.81 o
  -2  15   2      172.60      169.41     14.77 o
  -1  15   2      106.64      103.57     10.97 o
   0  15   2      656.87      666.91     16.01 o
   1  15   2       81.52       88.37      7.81 o
   2  15   2      348.50      367.04     21.15 o
  -9   1   3        9.93        7.66     10.22 o
  -8   1   3      155.77      147.56     12.88 o
  -7   1   3      317.00      340.01     12.90 o
  -6   1   3      620.48      635.40     14.12 o
  -5   1   3      283.45      312.52      5.20 o
  -4   1   3     1115.24     1111.40     10.24 o
  -3   1   3       28.10       48.01      2.91 o
  -2   1   3      758.83      772.63      8.11 o
  -1   1   3     1037.13     1175.04      7.04 o
   0   1   3     1842.27     1976.91     14.27 o
   1   1   3     6080.29     6077.91     30.70 o
   2   1   3        1.78       12.57      0.84 o
   3   1   3      780.56      775.70      7.25 o
   4   1   3     3957.98     4400.56     29.01 o
   5   1   3      106.93      103.07      3.35 o
   6   1   3      189.38      171.60      5.67 o
   7   1   3       88.58       88.24      5.55 o
   8   1   3        0.44       -4.41      4.41 o
   9   1   3       53.71       52.06     10.66 o
  -9   2   3        0.11        6.81      9.37 o
  -8   2   3      373.30      379.79     10.76 o
  -7   2   3      114.03      124.79      6.72 o
  -6   2   3     2915.39     2791.89     31.13 o
  -5   2   3      268.14      226.87      5.28 o
  -4   2   3       42.07       45.50      2.59 o
  -3   2   3       30.83       42.93      1.65 o
  -2   2   3     1097.31     1026.01      8.85 o
  -1   2   3    23295.04    24014.07    130.39 o
   0   2   3      894.49      925.84      6.93 o
   1   2   3     2803.38     2726.12     14.64 o
   2   2   3       15.37       22.67      1.23 o
   3   2   3       19.16       23.84      1.66 o
   4   2   3      712.40      724.25      9.32 o
   5   2   3     1405.06     1352.33     12.39 o
   6   2   3      298.80      301.33      7.30 o
   7   2   3      314.74      299.10     10.00 o
   8   2   3      272.86      243.10     14.56 o
   9   2   3      137.89      159.55     12.92 o
  -9   3   3        4.13       -8.09      9.79 o
  -8   3   3        0.18        3.57      4.16 o
  -7   3   3      271.64      249.46     12.56 o
  -6   3   3      457.33      438.04      9.03 o
  -5   3   3       24.78       15.19      2.14 o
  -4   3   3     1411.37     1402.22     11.45 o
  -3   3   3      322.34      351.11      4.11 o
  -2   3   3     2051.36     2180.25     13.29 o
  -1   3   3    20126.80    20640.04    118.00 o
   0   3   3        0.34        1.76      0.87 o
   1   3   3      199.49      233.00      5.64 o
   2   3   3      946.08      886.89      6.27 o
   3   3   3       32.68       30.61      1.45 o
   4   3   3      688.77      714.59      7.34 o
   5   3   3      141.19      141.26      4.01 o
   6   3   3     3369.63     3253.12     32.92 o
   7   3   3       47.24       46.04      5.97 o
   8   3   3      304.63      252.08     18.66 o
   9   3   3       10.39       25.78      9.58 o
  -9   4   3       67.60       46.83     14.90 o
  -8   4   3       17.24        4.87      4.18 o
  -7   4   3      147.19      136.97      9.71 o
  -6   4   3      295.82      286.69     11.90 o
  -5   4   3      534.82      525.80      8.69 o
  -4   4   3      100.93      101.85      4.08 o
  -3   4   3       20.70       28.26      1.45 o
  -2   4   3        5.04        5.78      1.16 o
  -1   4   3       62.85       67.65      2.13 o
   0   4   3     3239.34     3386.23     18.54 o
   1   4   3     1034.75     1054.85      7.50 o
   2   4   3      596.71      633.06      5.16 o
   3   4   3     1665.85     1813.34     11.47 o
   4   4   3       86.93       90.70      2.54 o
   5   4   3      241.20      243.06      4.48 o
   6   4   3      163.34      177.05      6.11 o
   7   4   3       80.04       92.73      6.68 o
   8   4   3       31.34       17.37      6.13 o
   9   4   3        0.31        8.59      8.18 o
  -9   5   3      220.95      214.12     25.97 o
  -8   5   3        4.47        1.77      4.67 o
  -7   5   3      151.07      135.81      8.54 o
  -6   5   3      117.32      124.99      7.05 o
  -5   5   3       45.26       49.73      4.25 o
  -4   5   3        1.31        0.91      1.41 o
  -3   5   3      641.53      659.71      6.19 o
  -2   5   3      413.75      484.17      6.28 o
  -1   5   3      684.69      705.96      7.15 o
   0   5   3     2925.70     2904.82     16.79 o
   1   5   3      714.54      746.94      6.09 o
   2   5   3       13.07       19.37      1.38 o
   3   5   3     2257.51     2277.87     14.05 o
   4   5   3     2525.16     2637.86     16.30 o
   5   5   3        0.09       -0.21      1.29 o
   6   5   3      650.22      622.12      9.25 o
   7   5   3      119.54      133.91     10.39 o
   8   5   3        8.01        4.68      7.64 o
   9   5   3       38.54       60.24     18.52 o
  -9   6   3      366.74      373.76     34.91 o
  -8   6   3      642.85      660.02     20.20 o
  -7   6   3       30.58       33.10      6.40 o
  -6   6   3      514.74      496.54     11.74 o
  -5   6   3       69.59       72.37      4.83 o
  -4   6   3      119.39      100.80      3.80 o
  -3   6   3       49.22       42.05      2.36 o
  -2   6   3      207.30      165.38      3.62 o
  -1   6   3     2834.94     2964.45     23.31 o
   0   6   3      117.13      187.42      3.08 o
   1   6   3       58.34      106.07      3.10 o
   2   6   3       39.30       21.86      1.79 o
   3   6   3       56.27       53.15      2.31 o
   4   6   3      365.89      338.06      4.66 o
   5   6   3     2192.89     2139.88     16.58 o
   6   6   3       14.74       10.31      2.46 o
   7   6   3        9.04        9.24      5.75 o
   8   6   3      819.30      884.23     24.82 o
   9   6   3        0.61       -3.41     11.92 o
  -8   7   3      384.25      438.89     16.91 o
  -7   7   3       94.85      117.89      9.77 o
  -6   7   3      331.19      337.22     10.33 o
  -5   7   3      111.76       96.01      5.58 o
  -4   7   3     1255.47     1238.17     14.32 o
  -3   7   3      221.96      200.83      4.60 o
  -2   7   3        1.18       -0.08      1.33 o
  -1   7   3       15.98       29.78      2.04 o
   0   7   3       47.77       79.95      2.73 o
   1   7   3       55.94       64.46      2.47 o
   2   7   3        9.88       14.50      1.61 o
   3   7   3      194.67      197.16      3.93 o
   4   7   3       76.58       86.80      3.45 o
   5   7   3      887.00      885.99     10.78 o
   6   7   3      263.64      290.19     14.61 o
   7   7   3        4.87        8.20      5.75 o
   8   7   3        2.36       14.07      6.38 o
  -8   8   3       38.38       58.01     10.86 o
  -7   8   3       36.43       29.11      6.32 o
  -6   8   3      155.97      138.20      8.01 o
  -5   8   3      607.50      570.07     13.15 o
  -4   8   3       63.71       65.34      4.07 o
  -3   8   3        5.84        8.94      2.54 o
  -2   8   3     1536.06     1525.63     13.42 o
  -1   8   3       78.18       72.39      3.09 o
   0   8   3       42.04       46.13      2.27 o
   1   8   3      212.52      220.12      4.53 o
   2   8   3      192.79      205.48      4.19 o
   3   8   3       22.22       18.70      2.11 o
   4   8   3      184.23      189.00      5.31 o
   5   8   3      428.85      452.27      7.84 o
   6   8   3      138.64      132.74      9.52 o
   7   8   3        5.03        9.62      6.30 o
   8   8   3        8.49        2.23      7.33 o
  -8   9   3       59.93       48.10     15.32 o
  -7   9   3      562.00      631.29     20.40 o
  -6   9   3       48.72       66.43      6.25 o
  -5   9   3       40.79       38.80      4.76 o
  -4   9   3      179.18      191.28      7.01 o
  -3   9   3      500.55      510.07      8.00 o
  -2   9   3       85.30       60.03      3.48 o
  -1   9   3      739.56      723.95      8.84 o
   0   9   3      529.70      498.67      6.85 o
   1   9   3      324.67      323.38      5.21 o
   2   9   3      365.59      399.77      6.15 o
   3   9   3     1103.34     1113.52     12.50 o
   4   9   3      411.80      371.87      8.50 o
   5   9   3       53.07       41.16      3.34 o
   6   9   3        0.66        1.42      5.67 o
   7   9   3        0.18       -4.02      9.79 o
   8   9   3       44.02       33.44     10.68 o
  -7  10   3        6.05        0.16      4.62 o
  -6  10   3       65.10       58.61      6.26 o
  -5  10   3      399.81      396.88     11.38 o
  -4  10   3        1.86        3.18      2.87 o
  -3  10   3     1054.04      978.29     21.30 o
  -2  10   3       11.88       15.17      2.60 o
  -1  10   3      454.01      446.07     10.27 o
   0  10   3      333.48      317.68      6.45 o
   1  10   3     1112.52     1086.74     13.34 o
   2  10   3     5633.19     5434.24     38.84 o
   3  10   3      332.06      358.85      7.14 o
   4  10   3      618.87      601.35     11.46 o
   5  10   3      161.26      163.16      7.91 o
   6  10   3       17.97       18.39      5.32 o
   7  10   3       17.50       13.41      8.78 o
  -7  11   3        5.68       -1.90      6.64 o
  -6  11   3       81.98       72.35      7.05 o
  -5  11   3        1.24        3.08      3.54 o
  -4  11   3        0.03       -2.81      2.81 o
  -3  11   3      252.71      250.11      8.36 o
  -2  11   3      745.16      693.09     12.08 o
  -1  11   3      178.85      190.20      6.82 o
   0  11   3       33.30       33.60      3.69 o
   1  11   3      368.91      372.78      9.49 o
   2  11   3       76.16       77.70      5.12 o
   3  11   3      226.33      204.52      6.73 o
   4  11   3       19.29       21.47      3.67 o
   5  11   3       54.04       68.90      6.58 o
   6  11   3        1.30       -2.40      4.73 o
   7  11   3      310.42      339.24     25.97 o
  -6  12   3       33.78       23.29      7.80 o
  -5  12   3      442.84      520.83     19.23 o
  -4  12   3       38.49       63.28      5.76 o
  -3  12   3       86.31       88.38      5.91 o
  -2  12   3        7.41        9.09      3.13 o
  -1  12   3      546.22      546.05     11.43 o
   0  12   3        0.09        2.67      2.68 o
   1  12   3        6.70       10.52      3.37 o
   2  12   3        6.15        1.01      3.42 o
   3  12   3        3.14        4.44      3.76 o
   4  12   3      186.34      192.29     12.20 o
   5  12   3      198.44      188.20     16.53 o
   6  12   3        2.66       -1.96      6.12 o
  -5  13   3        2.94        1.65      4.18 o
  -4  13   3      247.22      270.30     11.13 o
  -3  13   3      257.15      274.95     12.01 o
  -2  13   3      171.47      173.89      8.80 o
  -1  13   3      183.08      190.31      8.31 o
   0  13   3       93.94       99.76      6.22 o
   1  13   3      167.48      160.59      7.69 o
   2  13   3      243.15      258.22      9.64 o
   3  13   3       11.49        8.52      3.85 o
   4  13   3      191.73      188.12     10.39 o
   5  13   3       22.99       30.23     18.94 o
  -4  14   3       10.56       14.72      9.76 o
  -3  14   3      302.97      304.96     14.73 o
  -2  14   3      114.09      129.33      8.55 o
  -1  14   3        0.16        4.52      3.84 o
   0  14   3       68.15       78.64      6.06 o
   1  14   3       57.75       67.81      6.48 o
   2  14   3       52.72       54.04      5.94 o
   3  14   3      105.19      112.97     13.43 o
   4  14   3      260.79      298.10     15.09 o
  -2  15   3       10.07       -2.23     11.13 o
  -1  15   3        1.75        0.83      6.33 o
   0  15   3       61.49       47.64      6.86 o
   1  15   3      100.13       87.89      7.49 o
   2  15   3        0.47        0.41      5.48 o
  -9   0   4      130.72      165.17     21.28 o
  -8   0   4      399.94      403.32     17.43 o
  -7   0   4      195.81      190.82     13.15 o
  -6   0   4       52.20       43.87      5.81 o
  -5   0   4      382.98      389.25     13.03 o
  -4   0   4      141.95      114.37      3.59 o
  -3   0   4      457.93      626.55      7.69 o
  -2   0   4      781.44      773.08     10.14 o
  -1   0   4      798.01      858.08      8.10 o
   0   0   4    14330.01    14609.90    135.42 o
   1   0   4    42528.04    41744.95    336.63 o
   2   0   4      625.63      575.34      9.21 o
   3   0   4       78.56       99.36      3.18 o
   4   0   4        0.24        7.06      1.97 o
   5   0   4      815.64      885.38     13.71 o
   6   0   4       65.59       81.87      6.09 o
   7   0   4      148.67      176.88     10.83 o
   8   0   4        9.72       12.16      7.98 o
   9   0   4       30.09       15.75     11.92 o
  -9   1   4        0.84       -5.28      5.28 o
  -8   1   4       22.72       18.32      5.02 o
  -7   1   4       65.73       49.69      5.86 o
  -6   1   4       72.10       80.46      5.71 o
  -5   1   4      520.71      513.21      7.99 o
  -4   1   4      115.86      103.23      3.40 o
  -3   1   4      575.35      641.19      6.55 o
  -2   1   4     5946.61     5845.96     38.87 o
  -1   1   4     1280.68     1310.76      8.91 o
   0   1   4     9918.53     9882.04     68.74 o
   1   1   4       64.20       72.27      1.66 o
   2   1   4     1595.45     1515.43     10.69 o
   3   1   4     2379.86     2559.97     16.66 o
   4   1   4       32.84       35.95      1.91 o
   5   1   4        4.76        3.06      1.50 o
   6   1   4      152.60      174.40      5.81 o
   7   1   4      490.29      490.82     11.39 o
   8   1   4        2.26        3.03      5.01 o
   9   1   4      140.41      162.37     18.00 o
  -9   2   4       68.84       78.27     10.84 o
  -8   2   4      144.50      141.33      7.73 o
  -7   2   4       62.63       63.32      5.78 o
  -6   2   4     2308.52     2219.72     26.33 o
  -5   2   4       74.31       73.60      4.34 o
  -4   2   4      677.00      709.87      8.97 o
  -3   2   4      630.39      685.66      8.68 o
  -2   2   4       41.07       56.92      2.43 o
  -1   2   4     4819.24     5162.91     29.24 o
   0   2   4     2928.22     2919.77     18.16 o
   1   2   4      953.80      911.41      6.56 o
   2   2   4      590.35      658.46      4.75 o
   3   2   4        5.90        4.10      1.14 o
   4   2   4      714.74      700.77      6.99 o
   5   2   4       73.03       74.47      3.13 o
   6   2   4      292.16      273.66      6.68 o
   7   2   4      110.79      106.95      6.77 o
   8   2   4       96.07      100.06      9.46 o
   9   2   4        0.04        3.52      8.80 o
  -9   3   4       16.19       16.41      7.66 o
  -8   3   4        0.38        3.29      3.76 o
  -7   3   4       72.76       86.64      5.85 o
  -6   3   4       71.31       63.63      4.40 o
  -5   3   4     2196.37     2105.78     20.41 o
  -4   3   4       44.58       32.18      1.79 o
  -3   3   4     1179.95     1278.61     14.50 o
  -2   3   4     5289.48     5501.86     39.10 o
  -1   3   4      456.97      601.97      5.20 o
   0   3   4       25.08       35.70      1.49 o
   1   3   4      396.09      410.34      3.87 o
   2   3   4      329.76      382.32      3.81 o
   3   3   4     1611.15     1766.01     12.27 o
   4   3   4        1.02       -0.27      0.93 o
   5   3   4      843.91      836.96      9.53 o
   6   3   4       26.72       30.38      3.31 o
   7   3   4        3.50       -0.13      4.16 o
   8   3   4       28.95       31.93      9.20 o
   9   3   4      167.47      164.74     38.10 o
  -9   4   4      728.45      719.99     27.88 o
  -8   4   4      113.54      102.15     14.47 o
  -7   4   4      348.88      370.00     11.57 o
  -6   4   4       86.72       92.64      4.70 o
  -5   4   4       88.45       74.39      4.74 o
  -4   4   4       52.81       62.07      2.79 o
  -3   4   4       22.06       46.87      2.45 o
  -2   4   4     9663.17     9998.47     59.28 o
  -1   4   4     7661.78     8305.92     49.91 o
   0   4   4     1223.68     1033.63      9.83 o
   1   4   4      185.90      228.23      3.48 o
   2   4   4      162.46      194.87      3.20 o
   3   4   4      614.27      575.99      5.95 o
   4   4   4      969.30      952.39      8.59 o
   5   4   4      302.57      287.43      4.87 o
   6   4   4      324.97      335.62      7.35 o
   7   4   4      352.45      340.38     10.81 o
   8   4   4        8.75       21.60      6.58 o
   9   4   4        2.30       10.73      8.54 o
  -9   5   4      219.72      198.91     24.90 o
  -8   5   4      111.42      104.58      9.22 o
  -7   5   4        0.43        2.90      3.59 o
  -6   5   4      140.96      165.70      6.97 o
  -5   5   4      913.63      908.30     13.70 o
  -4   5   4      309.45      291.98      5.53 o
  -3   5   4      402.68      394.34      4.14 o
  -2   5   4     4022.10     4329.36     27.18 o
  -1   5   4      235.84      219.14      3.80 o
   0   5   4      113.97      111.85      2.43 o
   1   5   4       89.87       77.25      2.33 o
   2   5   4      700.53      720.51      6.18 o
   3   5   4       49.52       43.89      1.89 o
   4   5   4      951.91      927.82      8.43 o
   5   5   4     1615.46     1565.57     13.14 o
   6   5   4        9.41       11.17      2.61 o
   7   5   4        0.45       -0.84      3.49 o
   8   5   4      102.79      117.72     10.94 o
   9   5   4       41.03       46.31     12.35 o
  -9   6   4      139.44      158.36     23.84 o
  -8   6   4       30.82       36.12      6.77 o
  -7   6   4       46.73       37.47      6.93 o
  -6   6   4       30.48       18.39      3.41 o
  -5   6   4      435.10      430.34      9.51 o
  -4   6   4      565.08      569.03      9.27 o
  -3   6   4       40.36       36.54      2.36 o
  -2   6   4     1168.55     1160.99     10.77 o
  -1   6   4       49.58       42.98      2.22 o
   0   6   4      761.53      730.12      6.51 o
   1   6   4     1062.53     1158.26     11.56 o
   2   6   4      482.82      561.56      6.40 o
   3   6   4      561.74      554.22      5.85 o
   4   6   4      705.89      677.39      7.06 o
   5   6   4     1255.36     1235.81     12.06 o
   6   6   4       21.72       20.72      3.05 o
   7   6   4       42.99       43.64      7.66 o
   8   6   4      163.73      206.10     13.99 o
   9   6   4       16.68       23.41     13.62 o
  -8   7   4      172.09      207.69     13.74 o
  -7   7   4      120.94      135.71     15.48 o
  -6   7   4        0.21        1.04      2.89 o
  -5   7   4      548.40      502.51     12.02 o
  -4   7   4       36.65       38.62      3.20 o
  -3   7   4      595.83      613.19      8.34 o
  -2   7   4      199.42      195.60      4.13 o
  -1   7   4     1438.15     1406.10     12.61 o
   0   7   4       46.69       49.10      2.15 o
   1   7   4       50.30       48.16      2.23 o
   2   7   4      147.47      147.31      3.78 o
   3   7   4      347.64      347.77      5.22 o
   4   7   4      129.95      120.60      4.05 o
   5   7   4     1533.96     1525.63     13.69 o
   6   7   4       62.65       70.21      4.80 o
   7   7   4       10.86       10.00     12.19 o
   8   7   4      148.33      178.75     13.86 o
  -8   8   4       17.32       25.35      6.66 o
  -7   8   4      226.14      244.47     13.52 o
  -6   8   4      458.13      444.18     12.27 o
  -5   8   4      100.07      101.19      6.10 o
  -4   8   4        0.15        3.46      2.31 o
  -3   8   4      243.57      237.76      5.30 o
  -2   8   4        0.23        3.61      1.94 o
  -1   8   4      170.04      165.68      5.14 o
   0   8   4     1845.35     1829.45     13.62 o
   1   8   4      622.76      580.78      6.73 o
   2   8   4       13.58       12.87      1.74 o
   3   8   4      212.75      216.28      4.24 o
   4   8   4     1323.28     1308.74     14.45 o
   5   8   4       78.84       78.97      3.98 o
   6   8   4      148.64      158.69      8.36 o
   7   8   4      289.40      290.31     31.31 o
   8   8   4        5.29       17.50      8.71 o
  -8   9   4      284.17      350.87     23.20 o
  -7   9   4       37.94       43.74      6.38 o
  -6   9   4       36.37       29.03      5.70 o
  -5   9   4        0.03       -1.01      3.10 o
  -4   9   4       71.39       74.82      6.20 o
  -3   9   4        3.49        6.04      2.10 o
  -2   9   4        3.06        3.43      1.77 o
  -1   9   4      121.14      114.34      4.33 o
   0   9   4       67.94       69.56      3.32 o
   1   9   4       48.07       45.45      2.64 o
   2   9   4     1081.36      973.87     10.12 o
   3   9   4      342.45      343.71      9.22 o
   4   9   4       81.97       85.06      4.36 o
   5   9   4        2.09        2.50      2.43 o
   6   9   4        0.38       -1.03      3.95 o
   7   9   4        0.36       -1.99      5.67 o
   8   9   4      154.05      157.06     16.73 o
  -7  10   4        2.46        6.61      4.82 o
  -6  10   4       13.06       13.08      4.36 o
  -5  10   4       22.09       30.81      4.37 o
  -4  10   4        4.49        9.86      3.26 o
  -3  10   4       61.15       54.01      4.42 o
  -2  10   4       10.38       10.59      2.47 o
  -1  10   4      352.04      335.62      6.69 o
   0  10   4       32.13       33.69      2.92 o
   1  10   4      104.80      109.97      4.51 o
   2  10   4       11.61       23.69      2.72 o
   3  10   4      350.97      339.85      7.39 o
   4  10   4      465.00      469.62      8.85 o
   5  10   4      268.12      276.50     10.00 o
   6  10   4        0.51        0.32      4.51 o
   7  10   4        2.44        5.69      8.18 o
  -6  11   4        0.45        1.34      4.04 o
  -5  11   4      258.63      262.60     10.12 o
  -4  11   4      526.17      564.56     12.90 o
  -3  11   4      333.01      362.36     10.56 o
  -2  11   4      165.39      167.20      7.60 o
  -1  11   4       66.78       68.40      4.38 o
   0  11   4      165.44      170.30      6.51 o
   1  11   4      302.87      292.90      8.15 o
   2  11   4      158.42      133.62      6.46 o
   3  11   4      960.20      896.31     13.52 o
   4  11   4        0.46        4.63      2.54 o
   5  11   4       14.72       12.45      5.12 o
   6  11   4      275.88      330.52     15.82 o
  -6  12   4      649.30      725.91     20.00 o
  -5  12   4       34.11       45.71      5.56 o
  -4  12   4       70.93       55.50      5.67 o
  -3  12   4      304.97      300.13      9.61 o
  -2  12   4      636.27      641.08     15.42 o
  -1  12   4      111.10      112.17      6.23 o
   0  12   4      231.80      199.60      7.94 o
   1  12   4      714.45      711.69     13.15 o
   2  12   4      478.28      494.61     11.01 o
   3  12   4      331.36      302.82      8.92 o
   4  12   4      356.05      367.81     13.20 o
   5  12   4        6.35       -3.06      4.59 o
   6  12   4      206.81      232.64     15.24 o
  -5  13   4       44.54       53.86      6.56 o
  -4  13   4       24.65       30.17      4.84 o
  -3  13   4        1.57       -1.51      3.30 o
  -2  13   4      118.05      122.24      9.63 o
  -1  13   4       85.49       83.84      6.94 o
   0  13   4        6.74        3.91      3.11 o
   1  13   4       42.02       46.78      5.56 o
   2  13   4       51.99       46.16      4.84 o
   3  13   4        0.44        3.22      3.01 o
   4  13   4      106.04      103.29      9.46 o
   5  13   4       90.71       82.64     12.88 o
  -4  14   4       38.49       61.02     11.00 o
  -3  14   4        1.83        9.48      5.14 o
  -2  14   4      117.77      103.67      7.60 o
  -1  14   4        0.01        5.87      3.90 o
   0  14   4       21.04       31.81      4.57 o
   1  14   4      119.84      116.27      7.09 o
   2  14   4       52.19       43.80      5.64 o
   3  14   4       18.66       23.46      5.41 o
   4  14   4       51.10       43.42      9.33 o
  -2  15   4      329.65      370.21     18.68 o
  -1  15   4      163.61      174.32     11.73 o
   0  15   4       24.04       30.69      6.13 o
   1  15   4       79.87       84.50      9.14 o
   2  15   4       65.20       81.58      9.33 o
  -9   1   5       60.53       46.57      9.17 o
  -8   1   5      338.17      358.05     13.62 o
  -7   1   5       53.04       55.91      6.22 o
  -6   1   5      531.96      511.60     11.58 o
  -5   1   5      801.46      785.58     10.05 o
  -4   1   5      382.32      444.74      6.25 o
  -3   1   5      391.11      458.52      5.26 o
  -2   1   5     1074.98     1011.75      7.37 o
  -1   1   5      100.89       83.49      1.65 o
   0   1   5     8429.09     8935.11     58.19 o
   1   1   5     6373.74     6442.39     38.50 o
   2   1   5     2070.33     2111.52     14.54 o
   3   1   5     1890.10     2072.89     14.99 o
   4   1   5      197.97      294.90      4.26 o
   5   1   5      110.71      103.58      4.41 o
   6   1   5     1000.74      924.40     12.46 o
   7   1   5      150.03      125.23      6.73 o
   8   1   5        0.29       -4.66      4.66 o
   9   1   5       12.73       11.73      6.78 o
  -9   2   5       34.05       40.59      9.02 o
  -8   2   5        2.42        2.37      3.51 o
  -7   2   5       84.65       99.19      6.85 o
  -6   2   5      261.43      248.27     20.57 o
  -5   2   5        7.57        5.87      2.01 o
  -4   2   5      393.51      506.72      5.36 o
  -3   2   5      808.55      728.27      9.28 o
  -2   2   5     2345.38     2457.17     17.95 o
  -1   2   5     2619.49     2646.14     15.77 o
   0   2   5     3993.47     3811.96     28.91 o
   1   2   5      956.37     1022.14      7.04 o
   2   2   5     1984.68     2166.06     12.38 o
   3   2   5       37.41       12.76      0.99 o
   4   2   5      629.36      626.54      6.07 o
   5   2   5      636.10      671.48      9.68 o
   6   2   5      494.16      476.02      8.76 o
   7   2   5        6.18       14.04      3.21 o
   8   2   5      317.94      341.36     11.86 o
   9   2   5      213.90      224.86     15.51 o
  -9   3   5       46.83       49.08     16.18 o
  -8   3   5       42.16       56.02      9.07 o
  -7   3   5       31.77       27.44      3.58 o
  -6   3   5       19.56       27.00      3.20 o
  -5   3   5      219.37      210.74      5.63 o
  -4   3   5        3.65        6.76      1.72 o
  -3   3   5     1023.83     1118.50     10.47 o
  -2   3   5      687.37      616.10      6.24 o
  -1   3   5        5.81        5.69      0.81 o
   0   3   5      489.27      509.24      4.77 o
   1   3   5     1834.68     1809.23     11.88 o
   2   3   5      827.60      784.12      6.52 o
   3   3   5      609.93      595.49      5.37 o
   4   3   5     2157.94     2154.15     14.25 o
   5   3   5      478.13      485.31     10.55 o
   6   3   5      149.34      153.29      5.84 o
   7   3   5      393.02      400.13      9.51 o
   8   3   5       96.89       95.13      7.58 o
   9   3   5      157.17      180.17     16.73 o
  -9   4   5      401.07      423.98     32.14 o
  -8   4   5        2.02       -0.88      5.11 o
  -7   4   5       18.66       15.01      3.41 o
  -6   4   5       62.05       59.32      4.81 o
  -5   4   5      145.87      133.49      5.05 o
  -4   4   5       15.39       22.17      2.36 o
  -3   4   5        0.24        0.01      1.47 o
  -2   4   5      421.95      484.76      5.38 o
  -1   4   5       61.04       69.85      1.94 o
   0   4   5      123.97      129.35      2.58 o
   1   4   5      427.54      471.84      4.66 o
   2   4   5      485.73      575.96      5.18 o
   3   4   5     1628.01     1698.18     11.51 o
   4   4   5      295.92      273.95      4.23 o
   5   4   5       15.17       10.06      2.17 o
   6   4   5      474.05      492.28     10.07 o
   7   4   5     1142.43     1128.94     24.35 o
   8   4   5      143.77      131.00     15.88 o
   9   4   5       51.38       70.48     13.09 o
  -9   5   5        4.93        7.25      8.09 o
  -8   5   5        9.40       14.52      6.53 o
  -7   5   5      336.41      365.34     10.51 o
  -6   5   5     1772.21     1722.26     24.78 o
  -5   5   5       29.99       27.58      3.45 o
  -4   5   5        5.14        6.88      2.11 o
  -3   5   5        5.24        9.33      1.62 o
  -2   5   5     3172.62     3417.97     24.72 o
  -1   5   5     1289.84     1284.57     11.21 o
   0   5   5      125.08       99.04      2.62 o
   1   5   5       46.64       44.80      1.76 o
   2   5   5      644.21      670.04      5.62 o
   3   5   5     1026.70     1027.75      8.19 o
   4   5   5      274.42      257.86      4.06 o
   5   5   5      116.51      121.51      4.29 o
   6   5   5      182.96      176.35      6.45 o
   7   5   5       55.14       50.58      5.82 o
   8   5   5        7.86        3.36      5.89 o
   9   5   5      354.07      441.87     33.63 o
  -8   6   5       63.60       85.14     11.25 o
  -7   6   5      135.01      132.85      7.65 o
  -6   6   5      464.61      463.69     10.48 o
  -5   6   5       33.26       22.68      3.40 o
  -4   6   5     1067.75      967.75     14.04 o
  -3   6   5     2592.07     2567.10     20.58 o
  -2   6   5     2559.86     2704.42     19.95 o
  -1   6   5     1273.21     1214.13     11.01 o
   0   6   5        3.69       11.00      1.33 o
   1   6   5       47.67       38.38      1.92 o
   2   6   5     2039.64     2108.10     13.59 o
   3   6   5      648.41      670.31      6.36 o
   4   6   5       57.87       49.59      2.38 o
   5   6   5      116.80      122.63      4.51 o
   6   6   5      221.85      208.17      6.87 o
   7   6   5       28.38       43.56      7.83 o
   8   6   5        0.28       -3.21      6.98 o
  -8   7   5       22.97       22.98      5.78 o
  -7   7   5       17.28       12.96      4.34 o
  -6   7   5      127.89      140.40      7.02 o
  -5   7   5       36.53       43.67      4.22 o
  -4   7   5     1991.10     1988.59     23.15 o
  -3   7   5       29.15       29.40      2.41 o
  -2   7   5      804.41      820.18      9.74 o
  -1   7   5      605.40      597.04      8.23 o
   0   7   5      162.83      202.94      3.79 o
   1   7   5       16.91       24.97      1.77 o
   2   7   5      200.90      183.01      4.36 o
   3   7   5        6.20        4.00      1.43 o
   4   7   5       62.23       62.05      2.87 o
   5   7   5       26.76       28.10      2.78 o
   6   7   5       75.27       78.12      5.14 o
   7   7   5      279.03      289.51     16.33 o
   8   7   5      400.18      427.25     18.31 o
  -8   8   5       13.94        5.73      4.91 o
  -7   8   5       88.41       83.58      7.59 o
  -6   8   5        7.81        7.51      3.77 o
  -5   8   5       71.39       55.26      5.84 o
  -4   8   5      741.47      682.31     14.05 o
  -3   8   5      575.11      562.91      9.33 o
  -2   8   5       21.63       20.06      2.20 o
  -1   8   5       17.83       15.99      2.04 o
   0   8   5       32.20       29.24      2.09 o
   1   8   5      448.09      487.66      6.70 o
   2   8   5        0.46       -0.23      1.46 o
   3   8   5       18.48       16.48      1.84 o
   4   8   5      316.05      334.90      6.59 o
   5   8   5        0.66        1.18      2.35 o
   6   8   5       86.89       67.66      5.57 o
   7   8   5      281.63      312.44     17.28 o
   8   8   5       18.26       31.82     18.09 o
  -7   9   5        5.23        2.08      4.15 o
  -6   9   5      113.21       90.95      7.10 o
  -5   9   5      388.23      405.26     11.69 o
  -4   9   5       52.61       66.38      4.67 o
  -3   9   5       10.76       20.22      2.69 o
  -2   9   5      262.51      234.74      5.61 o
  -1   9   5      694.25      675.92      9.09 o
   0   9   5       10.25       10.88      2.00 o
   1   9   5      533.27      503.35      7.71 o
   2   9   5      491.71      464.33      7.10 o
   3   9   5      301.59      286.42      5.65 o
   4   9   5      392.72      383.42      7.37 o
   5   9   5      152.82      159.32      6.47 o
   6   9   5        9.93        5.50      4.61 o
   7   9   5        8.84       -0.61      5.89 o
  -7  10   5      211.71      259.17     13.47 o
  -6  10   5       21.70       36.15      5.56 o
  -5  10   5        5.87       15.27      4.30 o
  -4  10   5      484.81      463.34     11.59 o
  -3  10   5       35.86       36.91      4.00 o
  -2  10   5      322.97      277.86      7.58 o
  -1  10   5      423.65      397.18      7.27 o
   0  10   5     2595.37     2532.77     21.66 o
   1  10   5       12.39       13.50      2.24 o
   2  10   5      124.94      114.26      4.66 o
   3  10   5      129.90      127.81      5.04 o
   4  10   5      438.55      420.93      8.45 o
   5  10   5       17.96       21.34      3.73 o
   6  10   5      842.74      864.24     25.16 o
   7  10   5      357.89      362.80     23.48 o
  -6  11   5        0.64       -2.56      4.00 o
  -5  11   5       84.03       80.28      7.12 o
  -4  11   5        9.76       14.36      3.62 o
  -3  11   5      381.13      379.48      9.68 o
  -2  11   5      266.69      263.09      9.04 o
  -1  11   5     1224.43     1144.25     17.15 o
   0  11   5       31.41       30.26      3.27 o
   1  11   5      799.99      773.29     13.18 o
   2  11   5       15.53       13.85      4.11 o
   3  11   5      799.45      773.70     13.74 o
   4  11   5        7.16        4.62      2.55 o
   5  11   5       23.73       26.92      5.71 o
   6  11   5       14.49       -7.24      7.24 o
  -6  12   5        5.31       -3.25      4.92 o
  -5  12   5       16.26       14.35      5.82 o
  -4  12   5       71.54       79.98      6.47 o
  -3  12   5       34.73       33.51      6.47 o
  -2  12   5       57.57       44.72      4.80 o
  -1  12   5      102.75       87.75      5.65 o
   0  12   5        3.21       -0.48      2.58 o
   1  12   5      273.18      290.18     10.30 o
   2  12   5      482.03      470.02     10.85 o
   3  12   5       11.46       10.51      3.44 o
   4  12   5        0.11       -2.61      2.61 o
   5  12   5       16.72       16.19      7.80 o
   6  12   5      313.39      350.42     24.03 o
  -5  13   5      396.02      430.03     16.00 o
  -4  13   5        0.28       -0.21      3.73 o
  -3  13   5      135.55      128.13     12.06 o
  -2  13   5      352.15      367.87     12.24 o
  -1  13   5      292.30      270.46     10.64 o
   0  13   5       37.25       32.39      5.14 o
   1  13   5      319.67      330.14     12.33 o
   2  13   5      376.12      396.63     10.50 o
   3  13   5      443.04      432.30     11.06 o
   4  13   5       49.19       64.24      8.22 o
   5  13   5      102.46      133.75     15.44 o
  -4  14   5      227.94      192.93     17.99 o
  -3  14   5      786.22      826.76     28.71 o
  -2  14   5       28.56       33.08      5.42 o
  -1  14   5       16.91       12.90      4.32 o
   0  14   5       65.65       71.05      6.50 o
   1  14   5       14.80        5.91      3.74 o
   2  14   5       11.82       13.26      4.02 o
   3  14   5      919.62      994.39     19.30 o
   4  14   5       69.57       69.56     13.15 o
  -2  15   5       57.72       78.08     14.29 o
  -1  15   5       52.27       55.54     11.28 o
   0  15   5      242.18      275.16     14.67 o
   1  15   5       99.33       98.11      9.47 o
   2  15   5       12.71       15.94      7.28 o
  -9   0   6       11.23        5.56      7.02 o
  -8   0   6      170.08      168.72     14.69 o
  -7   0   6       48.64       39.59      6.95 o
  -6   0   6      700.14      686.36     19.93 o
  -5   0   6      303.55      267.63     11.07 o
  -4   0   6     2230.56     2331.12     36.42 o
  -3   0   6      427.70      447.29      7.05 o
  -2   0   6      565.45      602.98      7.02 o
  -1   0   6     3304.23     3142.49     32.29 o
   0   0   6     3718.19     4172.98     48.99 o
   1   0   6    10604.98    10552.87    108.76 o
   2   0   6      227.98      290.90      7.17 o
   3   0   6      293.09      227.75      6.49 o
   4   0   6     4667.44     4684.13     50.63 o
   5   0   6      922.61      837.31     15.79 o
   6   0   6      133.01      155.45      8.30 o
   7   0   6       85.27       87.92      9.83 o
   8   0   6       10.56        3.87      6.93 o
   9   0   6        0.38       15.39      9.28 o
  -9   1   6       10.80       19.02      5.06 o
  -8   1   6       85.32       79.93      8.07 o
  -7   1   6       68.70       62.06      6.41 o
  -6   1   6      219.52      217.59     10.08 o
  -5   1   6      171.16      171.11      6.26 o
  -4   1   6      267.08      262.67      4.29 o
  -3   1   6        2.90        3.51      0.99 o
  -2   1   6      997.80      974.50      6.41 o
  -1   1   6       60.52       37.88      1.55 o
   0   1   6    19991.42    20503.94    140.24 o
   1   1   6       19.74        5.42      1.32 o
   2   1   6      763.72      818.21      8.80 o
   3   1   6      423.52      510.95      7.55 o
   4   1   6      366.72      364.80      5.81 o
   5   1   6     1038.70     1062.01     16.22 o
   6   1   6      178.94      169.06      6.16 o
   7   1   6       80.73       75.83      6.40 o
   8   1   6      100.03      102.23      7.81 o
   9   1   6       28.07       25.71      7.26 o
  -9   2   6       29.15       24.86      6.27 o
  -8   2   6       40.68       36.54      6.18 o
  -7   2   6      220.24      230.05      9.82 o
  -6   2   6      327.25      295.80      9.78 o
  -5   2   6      838.04      855.49     19.13 o
  -4   2   6      159.20      148.86      5.64 o
  -3   2   6      561.50      586.33      7.20 o
  -2   2   6       18.33       19.46      1.84 o
  -1   2   6      496.12      540.52      5.18 o
   0   2   6     5889.49     6027.27     44.29 o
   1   2   6      874.17      894.60      6.88 o
   2   2   6      203.21      219.45      2.62 o
   3   2   6      129.68      140.41      3.18 o
   4   2   6       82.30       80.15      2.39 o
   5   2   6      182.77      146.49      5.30 o
   6   2   6      980.03      943.15     17.26 o
   7   2   6      182.75      168.85      7.26 o
   8   2   6        0.01       -1.89      3.91 o
   9   2   6       14.26        2.81      6.78 o
  -9   3   6        8.17       -0.92      5.73 o
  -8   3   6      121.44      132.33      8.72 o
  -7   3   6      694.66      638.99     15.00 o
  -6   3   6      662.77      598.92     10.88 o
  -5   3   6       50.53       47.78      3.25 o
  -4   3   6      110.89      103.27      3.98 o
  -3   3   6       77.96       68.39      2.46 o
  -2   3   6     2822.44     2764.69     19.64 o
  -1   3   6      199.99      202.30      2.66 o
   0   3   6        4.26        8.23      0.99 o
   1   3   6      454.61      409.56      4.07 o
   2   3   6      518.43      556.52      5.01 o
   3   3   6      475.74      619.24      6.13 o
   4   3   6      136.94      125.56      2.74 o
   5   3   6      253.48      246.74      6.10 o
   6   3   6      347.19      294.65      8.73 o
   7   3   6      905.01      918.82     14.73 o
   8   3   6       92.16      112.53      8.33 o
   9   3   6      371.57      361.99     20.20 o
  -9   4   6       31.24       16.87      7.24 o
  -8   4   6      183.70      198.24     14.09 o
  -7   4   6     1903.06     1858.62     25.58 o
  -6   4   6      102.10      100.07      9.20 o
  -5   4   6      972.61      933.87     12.28 o
  -4   4   6      592.20      555.37      8.44 o
  -3   4   6      890.99      868.15      9.29 o
  -2   4   6      139.08      138.57      2.42 o
  -1   4   6       99.87      172.02      3.08 o
   0   4   6       81.31       68.51      2.44 o
   1   4   6      311.95      344.91      4.16 o
   2   4   6      754.33      739.51      6.78 o
   3   4   6       19.32       14.12      1.57 o
   4   4   6       73.92       77.47      2.55 o
   5   4   6       63.27       58.38      4.17 o
   6   4   6       26.52       37.16      3.41 o
   7   4   6      222.09      229.38      9.07 o
   8   4   6       27.88       25.26      6.42 o
   9   4   6       48.98       49.25     14.69 o
  -9   5   6        4.90        2.00      6.53 o
  -8   5   6       14.08       11.17      4.48 o
  -7   5   6      162.66      155.32      8.01 o
  -6   5   6       47.72       46.71      4.55 o
  -5   5   6      884.60      866.62     13.45 o
  -4   5   6       16.00       20.46      3.14 o
  -3   5   6        1.40        3.02      1.34 o
  -2   5   6      888.22      857.81      7.50 o
  -1   5   6       64.04       95.54      2.47 o
   0   5   6      421.45      445.90      5.37 o
   1   5   6       15.32       11.48      1.22 o
   2   5   6      123.94      138.12      2.72 o
   3   5   6      965.97      995.86      8.39 o
   4   5   6      102.65       95.82      3.03 o
   5   5   6     1635.37     1619.63     17.37 o
   6   5   6       18.91       13.43      2.82 o
   7   5   6      637.75      617.13     11.24 o
   8   5   6       74.70       82.92      8.29 o
   9   5   6        1.15        8.94     12.35 o
  -8   6   6       47.58       43.10      7.32 o
  -7   6   6        6.80        6.21      3.43 o
  -6   6   6       54.34       48.21      4.90 o
  -5   6   6        6.35        4.84      2.38 o
  -4   6   6      115.68       93.32      5.16 o
  -3   6   6      511.28      535.49      8.76 o
  -2   6   6       99.78      105.39      3.51 o
  -1   6   6      459.51      433.73      6.09 o
   0   6   6      196.54      201.29      4.66 o
   1   6   6       24.54       28.53      1.68 o
   2   6   6       30.14       21.48      1.54 o
   3   6   6      856.65      847.44      7.98 o
   4   6   6      107.77      110.07      3.54 o
   5   6   6       71.93       72.20      3.93 o
   6   6   6      233.85      220.76      7.66 o
   7   6   6       87.92       98.27      7.44 o
   8   6   6       27.91       44.50      8.21 o
  -8   7   6        2.46        2.32      9.29 o
  -7   7   6       45.11       35.95      5.02 o
  -6   7   6       23.64       26.80      4.88 o
  -5   7   6        3.90       -1.52      2.31 o
  -4   7   6      475.13      407.27     10.44 o
  -3   7   6      181.98      173.34      5.40 o
  -2   7   6      572.09      524.91      7.51 o
  -1   7   6       64.95       57.78      2.98 o
   0   7   6        0.09        0.04      1.19 o
   1   7   6     2090.88     2056.42     16.15 o
   2   7   6       21.03       27.15      2.24 o
   3   7   6       91.10       86.50      3.07 o
   4   7   6       81.20       73.94      3.09 o
   5   7   6      172.59      191.00      6.46 o
   6   7   6        0.10       -2.61      2.61 o
   7   7   6       40.77       41.54      8.69 o
   8   7   6      192.52      196.51     25.75 o
  -8   8   6        8.47        7.40      8.72 o
  -7   8   6       26.39       30.54      6.82 o
  -6   8   6       15.26       12.34      3.66 o
  -5   8   6       72.28       66.66      5.08 o
  -4   8   6     1663.57     1712.46     23.24 o
  -3   8   6       33.85       54.20      3.65 o
  -2   8   6     1029.95      969.50     10.81 o
  -1   8   6     2079.42     1958.16     17.86 o
   0   8   6       77.27       75.61      3.41 o
   1   8   6        0.02        2.19      1.45 o
   2   8   6      628.16      625.09      7.64 o
   3   8   6     1165.02     1166.28     10.48 o
   4   8   6       20.63       18.48      2.24 o
   5   8   6      438.42      443.07      9.81 o
   6   8   6      352.12      378.70      9.65 o
   7   8   6       16.59       15.79      6.67 o
   8   8   6      168.15      156.82     16.56 o
  -7   9   6        1.89        2.87      5.71 o
  -6   9   6       21.37       19.03      5.85 o
  -5   9   6      329.42      309.99     10.67 o
  -4   9   6      122.41       89.97      5.40 o
  -3   9   6      907.66      884.00     14.63 o
  -2   9   6      863.80      850.33     11.29 o
  -1   9   6      312.14      292.89      6.24 o
   0   9   6      154.95      135.19      4.71 o
   1   9   6      225.56      215.24      5.30 o
   2   9   6        0.31       -0.06      1.67 o
   3   9   6      336.53      330.51      5.53 o
   4   9   6      144.32      148.75      5.36 o
   5   9   6       22.73       18.48      3.55 o
   6   9   6      208.67      193.26      9.96 o
   7   9   6      223.82      229.16     26.82 o
  -7  10   6        0.10       -4.73      4.73 o
  -6  10   6        7.47        6.14      4.21 o
  -5  10   6        1.91       -1.13      3.41 o
  -4  10   6        0.13       -2.65      2.65 o
  -3  10   6       66.57       70.67      4.63 o
  -2  10   6       28.63       23.79      3.10 o
  -1  10   6       28.56       38.66      3.12 o
   0  10   6      169.31      166.16      5.50 o
   1  10   6      403.10      407.58     11.00 o
   2  10   6        7.07        7.70      2.43 o
   3  10   6      132.33      141.11      4.81 o
   4  10   6       48.01       48.23      4.21 o
   5  10   6      180.22      191.42      9.09 o
   6  10   6       30.41       29.53      7.82 o
   7  10   6       48.30       26.53     10.08 o
  -6  11   6      189.09      233.00     18.35 o
  -5  11   6        0.56       -2.35      3.57 o
  -4  11   6       48.36       44.99      5.05 o
  -3  11   6      112.08       98.18      6.35 o
  -2  11   6      428.81      420.97     11.32 o
  -1  11   6        0.40        0.36      2.23 o
   0  11   6      220.59      196.14      8.34 o
   1  11   6      221.85      213.09      7.74 o
   2  11   6        2.94        6.66      2.81 o
   3  11   6      231.77      223.50      7.74 o
   4  11   6        0.59        0.56      2.64 o
   5  11   6       11.15       13.63      3.70 o
   6  11   6       23.66       34.45     10.79 o
  -5  12   6      306.54      328.41     15.60 o
  -4  12   6      898.22      972.68     18.06 o
  -3  12   6       16.94       26.58      4.29 o
  -2  12   6      196.50      178.46      8.61 o
  -1  12   6      431.76      425.15     10.25 o
   0  12   6      440.47      440.61     11.77 o
   1  12   6      561.21      554.16     13.97 o
   2  12   6      282.74      291.88      9.00 o
   3  12   6      561.43      581.02     12.27 o
   4  12   6       56.86       67.23      5.54 o
   5  12   6      345.05      356.67     21.09 o
  -5  13   6      121.83      159.46     13.33 o
  -4  13   6        0.39        2.13      4.19 o
  -3  13   6      153.60      160.32      8.59 o
  -2  13   6       85.39       77.25      6.12 o
  -1  13   6       30.48       28.62      4.71 o
   0  13   6       10.66        9.13      3.87 o
   1  13   6      179.28      185.88      8.26 o
   2  13   6        0.17       -0.73      3.18 o
   3  13   6      371.72      377.50     10.51 o
   4  13   6      132.47      127.75      7.34 o
   5  13   6       42.58       53.74     11.86 o
  -3  14   6        1.47       -0.62      5.76 o
  -2  14   6      123.14      107.78     11.80 o
  -1  14   6        0.59       -3.39      3.39 o
   0  14   6        6.26       11.58      4.16 o
   1  14   6       33.64       32.60      5.30 o
   2  14   6       92.46      100.34      7.45 o
   3  14   6       59.88       74.39      6.26 o
  -1  15   6        3.02        1.75      6.91 o
   0  15   6      200.69      181.60     12.22 o
   1  15   6      578.70      594.08     18.62 o
  -9   1   7       12.42        7.34      5.18 o
  -8   1   7      569.70      587.08     15.28 o
  -7   1   7      154.27      150.56      8.22 o
  -6   1   7      178.67      176.99      7.85 o
  -5   1   7        9.04       10.89      2.43 o
  -4   1   7       47.92       43.14      2.17 o
  -3   1   7      487.09      448.86      4.99 o
  -2   1   7      460.37      454.99      3.81 o
  -1   1   7      411.59      391.90      4.32 o
   0   1   7       12.80        4.40      0.88 o
   1   1   7       11.36        5.98      0.81 o
   2   1   7     1684.55     1920.09     12.20 o
   3   1   7      580.83      545.65      8.06 o
   4   1   7     1190.69     1239.84     13.55 o
   5   1   7      367.06      373.19      7.45 o
   6   1   7      517.99      488.68      9.31 o
   7   1   7      126.58      134.99      6.18 o
   8   1   7      231.51      264.65     10.62 o
   9   1   7        2.11       -7.13      7.13 o
  -9   2   7        8.92        5.17      4.45 o
  -8   2   7       70.72       77.48      9.83 o
  -7   2   7      382.70      389.02     11.46 o
  -6   2   7     1078.34      992.11     22.15 o
  -5   2   7      531.71      449.74     10.71 o
  -4   2   7      323.04      295.00      6.02 o
  -3   2   7     1960.01     2086.26     17.90 o
  -2   2   7      351.31      320.36      3.55 o
  -1   2   7      994.92      880.73      7.43 o
   0   2   7      569.61      617.01      6.79 o
   1   2   7      325.52      339.48      3.93 o
   2   2   7       32.34        9.65      1.07 o
   3   2   7      138.25      177.05      3.83 o
   4   2   7      542.64      482.58      6.73 o
   5   2   7      114.75      115.79      4.90 o
   6   2   7        0.71        0.32      2.29 o
   7   2   7       92.60       69.52      5.13 o
   8   2   7      418.38      393.48     12.83 o
   9   2   7      103.16      107.94     11.77 o
  -9   3   7       53.67       58.48      7.10 o
  -8   3   7       88.68       70.94      7.56 o
  -7   3   7       11.42        4.53      3.58 o
  -6   3   7     2664.67     2612.25     32.90 o
  -5   3   7        1.73        2.04      1.94 o
  -4   3   7      160.87      146.11      5.88 o
  -3   3   7     1616.68     1650.08     13.29 o
  -2   3   7     1251.10     1395.04      9.84 o
  -1   3   7     1267.98     1423.39     10.55 o
   0   3   7      876.51      857.45      7.31 o
   1   3   7       38.34       39.64      1.52 o
   2   3   7      103.08      112.05      2.46 o
   3   3   7      397.27      361.71      4.53 o
   4   3   7      486.59      498.95      6.54 o
   5   3   7       97.06       88.04      4.46 o
   6   3   7      650.69      636.91     11.74 o
   7   3   7      501.42      505.84     14.68 o
   8   3   7       10.32       -0.37      4.54 o
   9   3   7       10.06       -0.05      6.91 o
  -9   4   7       25.88       30.15      7.05 o
  -8   4   7        3.93        7.65      4.13 o
  -7   4   7       11.47        4.41      3.44 o
  -6   4   7       89.07       82.83      5.59 o
  -5   4   7       13.24       14.60      2.79 o
  -4   4   7       15.15       11.26      2.08 o
  -3   4   7      150.40      122.10      3.44 o
  -2   4   7     4990.81     5192.93     29.48 o
  -1   4   7        9.38       13.26      1.39 o
   0   4   7      823.47      878.75      7.88 o
   1   4   7      942.26     1031.61      7.79 o
   2   4   7     1248.82     1262.34      9.22 o
   3   4   7      209.78      173.73      3.15 o
   4   4   7       93.29       84.19      3.06 o
   5   4   7       86.12       75.47      3.92 o
   6   4   7      346.63      358.14      8.17 o
   7   4   7      204.08      169.57      7.21 o
   8   4   7       55.73       55.99      6.69 o
   9   4   7        9.64       18.30     12.77 o
  -8   5   7       45.11       66.67      6.91 o
  -7   5   7     1233.45     1137.97     19.42 o
  -6   5   7      443.14      419.23     13.70 o
  -5   5   7       11.84       14.74      3.48 o
  -4   5   7       35.11       40.61      3.37 o
  -3   5   7       69.16       73.19      3.67 o
  -2   5   7      521.21      616.47      6.54 o
  -1   5   7      917.19      964.37      8.46 o
   0   5   7     1261.26     1254.96      9.94 o
   1   5   7      406.85      420.73      5.03 o
   2   5   7        2.84        1.03      0.92 o
   3   5   7      124.31      123.04      3.23 o
   4   5   7      223.91      226.26      4.99 o
   5   5   7      277.08      225.93      6.48 o
   6   5   7     1145.63     1136.20     16.68 o
   7   5   7       75.80       82.40      5.67 o
   8   5   7       47.32       44.38      8.60 o
  -8   6   7      561.88      567.50     42.96 o
  -7   6   7      183.46      209.92      9.65 o
  -6   6   7      328.82      329.91     12.39 o
  -5   6   7      221.59      227.26      7.81 o
  -4   6   7        6.91        8.75      2.59 o
  -3   6   7        1.77        2.76      1.89 o
  -2   6   7       34.66       16.78      1.99 o
  -1   6   7     1332.47     1389.20     11.31 o
   0   6   7      874.56      877.23      9.00 o
   1   6   7      102.72       81.89      2.87 o
   2   6   7       53.67       44.27      2.04 o
   3   6   7      620.74      625.18      7.00 o
   4   6   7        7.80        3.36      1.68 o
   5   6   7      471.72      492.29      8.07 o
   6   6   7      802.33      821.07     13.79 o
   7   6   7      245.32      255.19      8.52 o
   8   6   7      112.40      126.79     12.08 o
  -8   7   7       76.65       51.89      8.27 o
  -7   7   7       43.19       49.09      5.53 o
  -6   7   7       42.77       40.62      5.01 o
  -5   7   7      350.97      320.30     10.31 o
  -4   7   7      733.75      725.59     12.54 o
  -3   7   7     2480.71     2476.68     24.17 o
  -2   7   7      379.69      418.84      6.74 o
  -1   7   7       67.10       51.35      3.06 o
   0   7   7        0.36        3.21      1.36 o
   1   7   7       46.71       41.66      2.36 o
   2   7   7       28.91       35.10      2.17 o
   3   7   7        8.87       15.12      2.03 o
   4   7   7      193.63      190.96      5.00 o
   5   7   7      329.88      310.77      6.36 o
   6   7   7      824.22      810.16     13.96 o
   7   7   7      168.50      174.56      9.73 o
   8   7   7        4.68        1.38      7.76 o
  -8   8   7       30.53       20.14      6.95 o
  -7   8   7        2.63        1.84      4.24 o
  -6   8   7        0.42       -1.96      2.99 o
  -5   8   7      166.58      148.03      7.24 o
  -4   8   7      818.87      802.37     13.87 o
  -3   8   7       19.39       20.68      2.73 o
  -2   8   7      708.26      715.29     10.51 o
  -1   8   7     1725.16     1719.89     16.43 o
   0   8   7      470.82      463.70      7.15 o
   1   8   7      201.63      203.48      4.92 o
   2   8   7       33.25       36.22      2.43 o
   3   8   7      466.91      465.32      6.30 o
   4   8   7      364.64      358.50      6.38 o
   5   8   7       45.40       50.62      3.85 o
   6   8   7        4.48       10.44      4.44 o
   7   8   7       47.94       34.32     13.81 o
   8   8   7        0.33       -7.03      7.03 o
  -7   9   7      298.79      326.97     14.07 o
  -6   9   7      159.75      150.55     14.85 o
  -5   9   7      115.74      131.00      7.11 o
  -4   9   7       26.72       21.33      3.71 o
  -3   9   7      231.33      197.10      7.09 o
  -2   9   7       10.54       14.86      2.34 o
  -1   9   7     1624.52     1507.43     15.68 o
   0   9   7     2480.21     2401.06     21.38 o
   1   9   7      119.90      115.49      4.46 o
   2   9   7      136.16      122.31      4.19 o
   3   9   7      110.17      125.04      4.20 o
   4   9   7       94.67       96.31      4.91 o
   5   9   7        6.20        6.77      2.87 o
   6   9   7        2.88       -3.57      3.57 o
   7   9   7        3.96       -3.62      7.37 o
  -7  10   7      260.34      312.06     16.05 o
  -6  10   7      121.26      106.06      8.70 o
  -5  10   7      351.56      360.63     11.54 o
  -4  10   7       41.58       51.61      4.96 o
  -3  10   7        2.61        4.73      2.72 o
  -2  10   7      956.92      918.73     13.21 o
  -1  10   7      265.64      269.58      7.10 o
   0  10   7      112.20      111.24      4.61 o
   1  10   7      876.36      863.73     11.12 o
   2  10   7     1314.52     1314.18     14.85 o
   3  10   7      857.78      819.96     10.46 o
   4  10   7      227.00      239.10      7.98 o
   5  10   7      268.35      267.32      8.75 o
   6  10   7       37.55       45.73      9.09 o
   7  10   7       10.31       11.16     10.86 o
  -6  11   7       53.56       38.49      8.29 o
  -5  11   7        0.11        3.53      3.81 o
  -4  11   7      116.86      113.67      9.14 o
  -3  11   7        2.20        7.07      3.23 o
  -2  11   7        9.93       11.89      3.16 o
  -1  11   7       82.88       73.31      4.91 o
   0  11   7        0.04        4.08      2.49 o
   1  11   7      132.09      126.39      5.78 o
   2  11   7      757.04      730.80     22.27 o
   3  11   7      183.67      181.95      6.72 o
   4  11   7      353.09      334.52      8.99 o
   5  11   7      182.74      202.25      8.11 o
   6  11   7       24.15       14.93      9.09 o
  -5  12   7        0.12       -3.73      4.39 o
  -4  12   7      164.32      199.69     16.47 o
  -3  12   7       26.32       26.02      4.30 o
  -2  12   7       18.47       21.45      3.80 o
  -1  12   7        3.62        3.57      2.86 o
   0  12   7        1.69        2.39      2.80 o
   1  12   7        6.52        6.60      3.01 o
   2  12   7        0.29        0.03      2.84 o
   3  12   7      291.30      296.68      8.25 o
   4  12   7       44.49       46.62      5.04 o
   5  12   7       85.77       73.08      8.04 o
  -4  13   7       23.00       20.71      5.73 o
  -3  13   7      397.88      461.03     12.58 o
  -2  13   7        5.63        3.44      3.26 o
  -1  13   7       96.54       89.01      6.64 o
   0  13   7       87.00      100.49      6.88 o
   1  13   7       30.66       35.98      4.46 o
   2  13   7       53.98       45.53      4.95 o
   3  13   7      246.99      257.58      9.34 o
   4  13   7       68.01       73.51      7.38 o
  -3  14   7       28.80       40.88      9.73 o
  -2  14   7      105.80       99.08      9.65 o
  -1  14   7      271.39      306.95     11.68 o
   0  14   7       88.54       83.51      7.05 o
   1  14   7       69.71       82.74      6.77 o
   2  14   7      608.45      590.93     13.40 o
   3  14   7        6.68       13.50      4.21 o
   0  15   7      106.27       68.11     19.58 o
  -9   0   8       15.60       11.92      8.09 o
  -8   0   8      526.41      562.34     28.52 o
  -7   0   8      771.36      741.13     30.22 o
  -6   0   8      925.76      822.44     29.37 o
  -5   0   8       51.47       65.13      8.51 o
  -4   0   8       13.78       22.80      3.31 o
  -3   0   8        0.34       -0.42      1.17 o
  -2   0   8     1145.17      953.31      9.64 o
  -1   0   8      678.63      769.73     11.42 o
   0   0   8     4984.84     5171.33     53.00 o
   1   0   8      151.30      123.97      5.53 o
   2   0   8     1581.38     1401.15     15.52 o
   3   0   8     1123.28     1097.24     16.83 o
   4   0   8      979.20      963.59     16.63 o
   5   0   8        0.35        1.92      2.86 o
   6   0   8        9.01       22.34      4.37 o
   7   0   8      635.48      577.24     15.48 o
   8   0   8       87.78       99.68     10.16 o
   9   0   8        3.05        1.27     11.07 o
  -9   1   8       27.56       50.70      7.39 o
  -8   1   8        3.44        7.72      3.86 o
  -7   1   8      488.08      490.12     19.91 o
  -6   1   8      139.10      138.63     10.81 o
  -5   1   8      218.89      202.86      6.83 o
  -4   1   8      202.98      220.28      6.10 o
  -3   1   8      336.20      303.02      3.18 o
  -2   1   8     1125.97     1186.48      8.12 o
  -1   1   8     6584.39     6687.95     40.64 o
   0   1   8       14.71       11.85      1.17 o
   1   1   8     5602.12     5629.52     31.53 o
   2   1   8      107.36       98.72      2.82 o
   3   1   8      861.90      843.27     10.09 o
   4   1   8      504.85      467.94      9.14 o
   5   1   8     1172.76     1113.08     13.75 o
   6   1   8       25.81       26.91      3.20 o
   7   1   8       61.18       63.54      4.66 o
   8   1   8       71.40       60.44      5.95 o
   9   1   8        0.03       -5.74      5.74 o
  -9   2   8        6.24        3.49      4.31 o
  -8   2   8        2.59       -2.71      3.88 o
  -7   2   8      182.79      176.69      9.10 o
  -6   2   8       20.53       26.34      4.12 o
  -5   2   8     1142.84     1111.40     15.68 o
  -4   2   8       63.55       53.56      3.70 o
  -3   2   8      887.88      974.47      9.26 o
  -2   2   8      918.51     1010.32      7.30 o
  -1   2   8        9.94        3.89      1.07 o
   0   2   8      462.78      519.50      6.33 o
   1   2   8       33.50       35.64      1.96 o
   2   2   8     1361.20     1466.67     10.55 o
   3   2   8      124.69      128.28      3.53 o
   4   2   8        7.71        5.35      1.94 o
   5   2   8      114.14      110.06      4.91 o
   6   2   8        0.48        0.56      2.25 o
   7   2   8       16.19        6.50      3.17 o
   8   2   8      214.84      204.10      9.65 o
   9   2   8        1.46       -2.62      6.26 o
  -9   3   8        0.29       -4.33      4.33 o
  -8   3   8      185.32      182.05     10.19 o
  -7   3   8      445.22      439.27     12.57 o
  -6   3   8       39.16       54.98      4.58 o
  -5   3   8     1018.54     1004.71     16.45 o
  -4   3   8      500.37      486.46      8.81 o
  -3   3   8       14.28        3.31      1.12 o
  -2   3   8       26.23       36.60      1.54 o
  -1   3   8       86.34       83.72      2.20 o
   0   3   8     1351.17     1335.79     10.31 o
   1   3   8        6.33        0.87      0.81 o
   2   3   8       52.13       58.23      2.07 o
   3   3   8       80.20       68.96      2.87 o
   4   3   8       26.41       23.76      2.30 o
   5   3   8     2102.51     2020.89     20.55 o
   6   3   8       12.15        9.78      2.75 o
   7   3   8        5.06        2.80      3.01 o
   8   3   8       17.63       24.93      6.03 o
   9   3   8       93.00       77.72     12.49 o
  -9   4   8      419.17      473.74     15.55 o
  -8   4   8      441.83      444.74     13.77 o
  -7   4   8      318.04      283.16     17.57 o
  -6   4   8      270.21      238.65     11.01 o
  -5   4   8      551.69      574.44     11.45 o
  -4   4   8       48.18       52.66      3.49 o
  -3   4   8      280.49      254.04      4.38 o
  -2   4   8     3597.55     3696.11     21.88 o
  -1   4   8      397.92      360.42      6.10 o
   0   4   8      210.84      185.01      3.07 o
   1   4   8        0.89        1.91      0.92 o
   2   4   8       23.88       30.04      1.55 o
   3   4   8        0.85        0.94      1.02 o
   4   4   8     1933.86     1857.47     15.30 o
   5   4   8      984.64     1016.55     17.71 o
   6   4   8      537.43      490.23     16.65 o
   7   4   8       94.13       81.30      5.70 o
   8   4   8       45.61       55.64      6.85 o
   9   4   8        0.42        2.51      8.06 o
  -8   5   8      260.84      261.06     12.58 o
  -7   5   8      269.12      295.97     11.39 o
  -6   5   8       56.89       60.64      5.11 o
  -5   5   8       69.81       72.39      4.65 o
  -4   5   8      860.14      852.97     12.79 o
  -3   5   8      370.63      370.81      7.85 o
  -2   5   8       58.12       76.14      2.82 o
  -1   5   8      445.50      463.62      5.66 o
   0   5   8       50.77       57.71      2.26 o
   1   5   8      361.15      362.96      4.50 o
   2   5   8      497.99      546.65      5.60 o
   3   5   8      279.48      293.00      4.55 o
   4   5   8      259.87      266.70      5.12 o
   5   5   8     1476.73     1449.29     17.01 o
   6   5   8      851.85      840.42     13.86 o
   7   5   8       69.60       65.11      5.84 o
   8   5   8       11.53        4.59      5.49 o
  -8   6   8       53.36       59.69      6.93 o
  -7   6   8      122.76      130.03      7.77 o
  -6   6   8        0.00       -2.58      2.58 o
  -5   6   8       21.95       18.19      3.21 o
  -4   6   8       72.13       76.16      4.70 o
  -3   6   8      327.91      354.60      7.10 o
  -2   6   8     1707.56     1716.33     17.32 o
  -1   6   8      345.82      349.80      6.53 o
   0   6   8      875.55      940.56      9.00 o
   1   6   8       54.51       48.57      2.97 o
   2   6   8       21.42       33.13      2.03 o
   3   6   8      242.51      238.74      4.44 o
   4   6   8      215.72      198.34      5.12 o
   5   6   8     1069.99     1053.25     14.37 o
   6   6   8       25.07       34.54      4.56 o
   7   6   8        5.64        7.78      3.49 o
   8   6   8      102.80      106.90     36.18 o
  -8   7   8       59.22       59.56      8.23 o
  -7   7   8      630.62      645.34     15.18 o
  -6   7   8       44.28       40.90      4.92 o
  -5   7   8       23.29       32.75      3.97 o
  -4   7   8       29.28       38.30      3.82 o
  -3   7   8     1098.98     1040.83     13.66 o
  -2   7   8      591.23      561.13      9.43 o
  -1   7   8     2062.91     1990.66     17.77 o
   0   7   8      595.23      590.49      7.22 o
   1   7   8       18.70       20.60      2.03 o
   2   7   8        1.17       -0.68      1.30 o
   3   7   8      224.15      226.97      5.09 o
   4   7   8      224.60      221.84      5.16 o
   5   7   8      408.98      409.06      7.92 o
   6   7   8      613.92      633.29     13.32 o
   7   7   8        0.22       -3.33      3.33 o
   8   7   8        5.27        7.40      7.67 o
  -7   8   8      143.55      137.00     10.55 o
  -6   8   8      206.00      206.41      9.76 o
  -5   8   8      140.42      137.46      8.34 o
  -4   8   8       98.56      108.84      7.52 o
  -3   8   8      110.63      125.24      6.18 o
  -2   8   8      356.58      335.32      7.18 o
  -1   8   8       37.65       52.93      3.19 o
   0   8   8      392.38      391.24      6.69 o
   1   8   8     2169.74     2145.95     18.36 o
   2   8   8      116.03      112.93      4.03 o
   3   8   8       93.59       90.49      3.52 o
   4   8   8       69.49       77.85      3.93 o
   5   8   8      502.55      501.06      9.59 o
   6   8   8       38.30       34.77      4.81 o
   7   8   8       48.21       51.54      7.34 o
  -7   9   8        0.03       -0.12      5.04 o
  -6   9   8      206.26      219.92     10.40 o
  -5   9   8      148.91      131.73      7.26 o
  -4   9   8      306.54      292.08      9.07 o
  -3   9   8      476.44      449.73      9.59 o
  -2   9   8        2.90        2.69      1.99 o
  -1   9   8      514.26      518.30      8.50 o
   0   9   8      223.04      233.52      5.72 o
   1   9   8        8.05        7.70      2.18 o
   2   9   8      851.24      820.91      9.92 o
   3   9   8     1102.42     1050.69     10.82 o
   4   9   8      511.24      510.68     10.07 o
   5   9   8      102.79      116.19      6.60 o
   6   9   8        7.97       12.50      4.80 o
   7   9   8       26.04       27.47     22.14 o
  -6  10   8      104.11       92.85      8.19 o
  -5  10   8       55.53       55.40      5.39 o
  -4  10   8      285.52      270.35      9.67 o
  -3  10   8       14.83       10.82      3.74 o
  -2  10   8      219.31      205.32      7.15 o
  -1  10   8      116.67      106.82      5.56 o
   0  10   8      473.82      490.10      8.29 o
   1  10   8        1.35        3.07      2.00 o
   2  10   8      719.18      708.57     10.16 o
   3  10   8        2.72       -1.22      2.02 o
   4  10   8       75.99       79.49      5.16 o
   5  10   8       18.22       15.81      3.89 o
   6  10   8        1.55       -4.35      4.35 o
  -6  11   8      126.63      131.14     11.33 o
  -5  11   8      116.58      127.69      8.56 o
  -4  11   8      659.94      696.11     22.38 o
  -3  11   8       34.57       45.75      4.47 o
  -2  11   8      129.66      127.65      6.02 o
  -1  11   8      283.53      279.54      8.28 o
   0  11   8       60.90       65.42      4.11 o
   1  11   8       71.83       82.19      4.89 o
   2  11   8     1318.69     1286.90     19.97 o
   3  11   8      267.30      260.29      8.51 o
   4  11   8       78.46       71.67      5.57 o
   5  11   8       86.48       96.03      6.62 o
   6  11   8        5.37        2.66      6.51 o
  -5  12   8      330.94      372.03     14.81 o
  -4  12   8        5.26       -3.46      3.79 o
  -3  12   8      178.42      158.03      8.37 o
  -2  12   8      150.06      165.71      7.67 o
  -1  12   8      208.58      230.29     10.63 o
   0  12   8        1.57        0.45      2.88 o
   1  12   8      655.25      655.93     12.85 o
   2  12   8      358.51      365.51     10.81 o
   3  12   8        6.46        3.37      3.06 o
   4  12   8      158.47      151.88      7.94 o
   5  12   8      292.59      339.06     13.46 o
  -4  13   8        8.59        5.66      7.45 o
  -3  13   8      256.41      247.18     11.48 o
  -2  13   8        0.18        0.62      3.38 o
  -1  13   8       58.24       55.48      5.76 o
   0  13   8       38.18       32.04      4.73 o
   1  13   8        0.88       -2.83      4.24 o
   2  13   8       78.37       83.34      8.92 o
   3  13   8       15.91       23.01      3.98 o
   4  13   8        1.78       -0.42      5.71 o
  -3  14   8       74.11       20.01     16.18 o
  -2  14   8       42.05       41.65      7.68 o
  -1  14   8        0.82       -2.56      4.28 o
   0  14   8       31.33       31.50      5.69 o
   1  14   8       50.43       48.30      6.38 o
   2  14   8        3.27        7.34      4.24 o
  -9   1   9        0.40        2.90      4.93 o
  -8   1   9     1100.56     1094.83     35.02 o
  -7   1   9      818.08      810.41     16.95 o
  -6   1   9     1877.22     1857.07     30.05 o
  -5   1   9     1020.29     1003.57     21.20 o
  -4   1   9      220.12      212.77      7.91 o
  -3   1   9        0.11        1.27      0.77 o
  -2   1   9        8.39        4.17      0.79 o
  -1   1   9     3695.18     3812.18     26.92 o
   0   1   9        2.06        1.29      0.91 o
   1   1   9     7647.34     8287.03     47.26 o
   2   1   9     1351.03     1366.15     10.56 o
   3   1   9      506.58      502.52      9.39 o
   4   1   9      520.28      516.65      8.43 o
   5   1   9      171.57      166.97      5.91 o
   6   1   9       34.16       32.85      3.41 o
   7   1   9       34.45       31.42      3.78 o
   8   1   9       31.16       40.59      5.64 o
   9   1   9      121.86      156.83     19.41 o
  -9   2   9      340.59      333.94     17.63 o
  -8   2   9        6.19        5.31      4.57 o
  -7   2   9        2.35        2.68      3.54 o
  -6   2   9      113.25      133.86      7.40 o
  -5   2   9      547.72      546.40     13.73 o
  -4   2   9       69.51       64.50      3.41 o
  -3   2   9      490.41      460.61      5.20 o
  -2   2   9     1520.45     1407.27     10.06 o
  -1   2   9     1543.69     1617.00     13.11 o
   0   2   9     2105.37     2048.48     16.05 o
   1   2   9     2398.04     2366.81     14.47 o
   2   2   9       41.75       55.90      2.22 o
   3   2   9       32.26       26.58      1.93 o
   4   2   9     1656.10     1620.99     21.22 o
   5   2   9        0.04       -0.57      1.93 o
   6   2   9      929.72      828.30     12.61 o
   7   2   9       72.46       74.18      5.06 o
   8   2   9        1.40       -3.74      3.74 o
   9   2   9      133.58      159.45     13.95 o
  -9   3   9       93.41       83.31      8.14 o
  -8   3   9       21.50       11.46      4.61 o
  -7   3   9      140.67      162.44     11.43 o
  -6   3   9       40.46       41.90      4.72 o
  -5   3   9      486.67      474.05      9.13 o
  -4   3   9       12.35        9.68      1.97 o
  -3   3   9        7.16        5.25      1.26 o
  -2   3   9     1000.99     1089.87      9.26 o
  -1   3   9     2276.29     2341.94     17.16 o
   0   3   9      911.87      950.94      8.15 o
   1   3   9       43.21       62.09      2.08 o
   2   3   9      114.98      121.60      2.82 o
   3   3   9      880.60      864.00      8.51 o
   4   3   9       79.63       70.68      3.85 o
   5   3   9      893.41      858.17     13.29 o
   6   3   9      874.84      837.80     13.14 o
   7   3   9       94.37       87.09      5.40 o
   8   3   9      118.91      119.20      7.89 o
   9   3   9       26.23       28.19      8.53 o
  -8   4   9       31.16       29.03      6.92 o
  -7   4   9       28.91       28.93      4.79 o
  -6   4   9       22.31       13.24      3.18 o
  -5   4   9       78.21       73.15      5.01 o
  -4   4   9      368.70      357.51      7.64 o
  -3   4   9      477.04      460.26      6.62 o
  -2   4   9       29.16       30.79      1.59 o
  -1   4   9      126.29      128.48      3.54 o
   0   4   9        0.24        1.04      0.91 o
   1   4   9      916.02      964.95      8.23 o
   2   4   9     1034.59      992.82     10.38 o
   3   4   9       15.77       14.74      1.89 o
   4   4   9      118.30      118.36      4.67 o
   5   4   9       47.14       47.84      3.56 o
   6   4   9      163.57      146.75      6.02 o
   7   4   9      228.02      194.84      8.25 o
   8   4   9       56.28       62.00      7.24 o
  -8   5   9      733.28      797.21     19.23 o
  -7   5   9       58.58       64.51      6.43 o
  -6   5   9       19.01       16.64      4.38 o
  -5   5   9      384.62      349.29      9.28 o
  -4   5   9        0.40       -0.81      2.07 o
  -3   5   9      250.07      251.63      6.44 o
  -2   5   9      907.58      876.85      9.96 o
  -1   5   9      312.45      309.38      4.65 o
   0   5   9        8.34        8.97      1.30 o
   1   5   9        3.90        4.84      1.10 o
   2   5   9       18.96       16.76      1.46 o
   3   5   9      150.24      148.59      3.61 o
   4   5   9     3235.15     3156.42     23.78 o
   5   5   9     2905.72     2705.11     24.63 o
   6   5   9       56.62       53.19      4.78 o
   7   5   9      232.00      245.45     11.65 o
   8   5   9        1.19       -1.99      4.86 o
  -8   6   9       38.62       31.34      5.70 o
  -7   6   9      154.58      153.94      9.39 o
  -6   6   9      527.44      506.18     12.31 o
  -5   6   9       17.63       20.71      3.27 o
  -4   6   9      219.66      203.80      6.93 o
  -3   6   9     3769.77     3678.29     35.06 o
  -2   6   9      468.72      466.89      8.05 o
  -1   6   9        0.21        1.23      1.33 o
   0   6   9     1608.71     1601.36     14.72 o
   1   6   9      288.00      301.66      4.89 o
   2   6   9      235.74      253.84      4.28 o
   3   6   9     1488.60     1440.39     12.53 o
   4   6   9      497.56      493.23      8.00 o
   5   6   9      134.20      120.40      5.76 o
   6   6   9      246.64      231.14      8.10 o
   7   6   9       18.12       26.95      4.73 o
   8   6   9       46.32       51.65      9.01 o
  -8   7   9       26.71       12.19      5.31 o
  -7   7   9        4.95        7.11      4.34 o
  -6   7   9       26.67       23.96      4.16 o
  -5   7   9      243.59      239.13      8.36 o
  -4   7   9      145.68      163.19      6.88 o
  -3   7   9      135.45      125.97      5.87 o
  -2   7   9      205.48      221.20     10.10 o
  -1   7   9      478.11      481.86      7.49 o
   0   7   9      422.14      422.34      6.48 o
   1   7   9      106.84       89.95      3.47 o
   2   7   9      230.41      222.35      4.53 o
   3   7   9      496.35      488.30      6.93 o
   4   7   9       68.03       73.99      3.99 o
   5   7   9       20.84        7.59      2.49 o
   6   7   9       24.47       26.80      3.74 o
   7   7   9        2.55       -0.95      3.68 o
   8   7   9      174.44      164.00     16.86 o
  -7   8   9       34.07       30.42      5.73 o
  -6   8   9      118.14      131.89      7.95 o
  -5   8   9       76.15       60.10      5.16 o
  -4   8   9      222.74      216.72      8.09 o
  -3   8   9     3239.34     3072.98     32.23 o
  -2   8   9        6.61       10.11      2.37 o
  -1   8   9     1078.06     1069.51     16.43 o
   0   8   9       99.64       90.06      3.85 o
   1   8   9      315.65      309.26      5.70 o
   2   8   9      266.23      267.33      5.24 o
   3   8   9        2.93       -0.16      1.83 o
   4   8   9      245.57      260.40      6.27 o
   5   8   9        9.68        2.56      2.66 o
   6   8   9       26.38       34.61      4.44 o
   7   8   9        2.03        2.00      4.18 o
  -7   9   9       46.19       54.46      7.13 o
  -6   9   9      168.10      161.00     11.03 o
  -5   9   9      196.97      202.07      8.81 o
  -4   9   9       12.20        5.26      2.97 o
  -3   9   9       35.87       35.33      4.02 o
  -2   9   9      267.49      259.88      7.08 o
  -1   9   9        4.75        5.35      2.16 o
   0   9   9      476.17      483.98      7.89 o
   1   9   9      213.90      192.77      5.94 o
   2   9   9     1642.45     1551.53     15.68 o
   3   9   9       25.05       18.57      2.67 o
   4   9   9      167.10      155.16      5.78 o
   5   9   9      122.76      134.02      7.06 o
   6   9   9      142.16      149.19      8.31 o
   7   9   9      101.66       99.89     10.81 o
  -6  10   9      186.11      222.19     13.94 o
  -5  10   9      142.21      164.32      8.35 o
  -4  10   9      266.90      276.13      9.60 o
  -3  10   9      225.62      244.80      8.98 o
  -2  10   9        7.62        8.15      2.99 o
  -1  10   9       29.87       32.58      3.81 o
   0  10   9      304.72      305.27      7.04 o
   1  10   9      944.78      966.11     12.81 o
   2  10   9        4.20        2.87      2.46 o
   3  10   9      589.54      546.53      9.92 o
   4  10   9      194.78      186.69      7.41 o
   5  10   9      249.57      269.17      9.82 o
   6  10   9       24.58       26.33      5.23 o
  -6  11   9       18.20        5.80      7.66 o
  -5  11   9        0.10       -2.91      3.76 o
  -4  11   9      127.67      106.41      7.77 o
  -3  11   9       96.74       93.84      5.84 o
  -2  11   9      232.09      229.27      7.99 o
  -1  11   9       32.99       34.20      3.89 o
   0  11   9        1.06        2.34      2.50 o
   1  11   9       71.69       71.43      5.48 o
   2  11   9      263.85      285.32      8.74 o
   3  11   9       11.18        9.17      3.02 o
   4  11   9        1.91       -1.45      3.07 o
   5  11   9       26.12       22.05      4.47 o
   6  11   9       13.53       11.77      8.97 o
  -5  12   9        0.21        1.24      5.93 o
  -4  12   9       25.46       37.72      6.00 o
  -3  12   9        0.04        1.26      3.39 o
  -2  12   9      101.65      108.66      6.82 o
  -1  12   9      125.35      121.66      7.07 o
   0  12   9      143.50      142.28      7.08 o
   1  12   9      108.69      107.16      6.25 o
   2  12   9       39.64       41.03      5.14 o
   3  12   9       28.01       28.54      3.99 o
   4  12   9       65.67       57.44      5.60 o
   5  12   9       82.25       80.36      7.82 o
  -4  13   9      126.69      144.05     12.41 o
  -3  13   9        2.74        4.55      4.25 o
  -2  13   9       71.49       73.11      6.18 o
  -1  13   9      213.66      221.54      9.79 o
   0  13   9        2.62       -3.24      3.25 o
   1  13   9      185.59      158.56      8.53 o
   2  13   9        2.69       -3.55      3.55 o
   3  13   9        6.70       10.13      3.39 o
   4  13   9      122.73      143.47     10.63 o
  -2  14   9      229.38      214.63     25.12 o
  -1  14   9      115.01      119.79      8.71 o
   0  14   9        3.52        3.68      4.48 o
   1  14   9       10.95        9.42      4.63 o
   2  14   9       77.89       72.45      9.52 o
  -9   0  10       26.16       34.48     10.22 o
  -8   0  10      173.81      156.23     17.45 o
  -7   0  10     1322.33     1347.74     43.42 o
  -6   0  10        3.19       -1.28      4.26 o
  -5   0  10      105.05      107.70     10.64 o
  -4   0  10     2176.75     2086.32     47.25 o
  -3   0  10       74.90       65.55      2.55 o
  -2   0  10     1111.96     1210.85     12.73 o
  -1   0  10      503.10      517.67      9.92 o
   0   0  10     1861.15     1818.38     23.57 o
   1   0  10      855.29     1023.43     13.31 o
   2   0  10     3242.62     3430.22     29.68 o
   3   0  10     3058.85     2955.92     40.25 o
   4   0  10      252.98      300.43      9.31 o
   5   0  10      264.43      184.97      9.15 o
   6   0  10       89.25       71.27      8.17 o
   7   0  10       13.69       11.30      4.43 o
   8   0  10        0.23        2.58      6.01 o
   9   0  10       91.81       97.91     19.58 o
  -9   1  10      244.31      271.99     14.76 o
  -8   1  10      479.89      494.24     27.80 o
  -7   1  10       10.88       11.72      3.82 o
  -6   1  10      450.51      464.40     11.74 o
  -5   1  10      125.71      118.44      6.27 o
  -4   1  10        1.29       -1.66      1.66 o
  -3   1  10       16.93       15.18      1.19 o
  -2   1  10     2174.87     2220.56     14.36 o
  -1   1  10      293.94      317.86      6.43 o
   0   1  10      341.76      410.35      6.40 o
   1   1  10     4152.43     4091.89     25.19 o
   2   1  10      790.21      795.01      7.05 o
   3   1  10      123.46      118.84      4.36 o
   4   1  10       16.95       19.03      2.49 o
   5   1  10      727.66      690.35     10.83 o
   6   1  10      113.13      105.68      5.39 o
   7   1  10        5.11        4.90      2.93 o
   8   1  10       30.93       26.86      5.26 o
  -8   2  10        5.68        3.46      4.52 o
  -7   2  10      220.83      217.14     13.55 o
  -6   2  10       37.01       30.68      4.12 o
  -5   2  10       85.78       77.42      5.30 o
  -4   2  10        6.40        6.29      2.19 o
  -3   2  10      605.09      616.92      6.59 o
  -2   2  10      805.41      791.77      6.66 o
  -1   2  10       26.73       25.07      1.56 o
   0   2  10     1039.61     1050.84     10.10 o
   1   2  10      638.48      671.94      6.27 o
   2   2  10      466.52      452.72      5.48 o
   3   2  10        5.70        6.52      1.80 o
   4   2  10       81.89       66.06      4.99 o
   5   2  10      735.21      685.27     10.89 o
   6   2  10        0.10        0.31      2.39 o
   7   2  10        0.09        1.71      2.89 o
   8   2  10      140.41      139.38      7.84 o
  -8   3  10      437.67      435.29     15.74 o
  -7   3  10        6.91        0.03      3.37 o
  -6   3  10      464.36      467.63     12.29 o
  -5   3  10        3.45        2.86      2.10 o
  -4   3  10      103.65       90.26      4.01 o
  -3   3  10       96.21      111.98      3.48 o
  -2   3  10     4184.07     4302.76     26.57 o
  -1   3  10     3059.52     3091.80     25.22 o
   0   3  10     1002.25     1048.21      9.97 o
   1   3  10        1.57        1.50      0.92 o
   2   3  10      896.31      950.56      8.33 o
   3   3  10      120.54      107.13      2.81 o
   4   3  10      440.49      391.41      8.13 o
   5   3  10      542.79      498.63     10.87 o
   6   3  10       56.33       56.63      4.35 o
   7   3  10       82.28       70.60      6.17 o
   8   3  10      697.54      755.35     15.07 o
  -8   4  10       68.23       67.71     10.27 o
  -7   4  10      336.66      346.65     20.95 o
  -6   4  10      228.60      232.13      9.65 o
  -5   4  10      115.07      122.42      7.72 o
  -4   4  10     1323.63     1233.13     15.80 o
  -3   4  10     1850.32     1834.81     18.03 o
  -2   4  10      234.03      239.56      3.95 o
  -1   4  10     1011.45      999.06     10.36 o
   0   4  10        0.22       -0.93      0.93 o
   1   4  10       36.87       33.40      1.83 o
   2   4  10      709.05      739.45      7.38 o
   3   4  10     1793.34     1737.31     13.16 o
   4   4  10      259.13      230.29      6.02 o
   5   4  10      363.30      339.64      7.91 o
   6   4  10      219.13      215.52      7.20 o
   7   4  10      639.45      711.39     12.12 o
   8   4  10       61.97       62.97      5.81 o
  -8   5  10        3.55        5.32      4.34 o
  -7   5  10       13.41        7.65      3.84 o
  -6   5  10       23.15       14.98      3.61 o
  -5   5  10      538.61      577.38     12.07 o
  -4   5  10      493.31      457.93      9.22 o
  -3   5  10        0.01        0.80      1.76 o
  -2   5  10      340.63      343.09      5.77 o
  -1   5  10      141.76      127.43      3.24 o
   0   5  10       77.51       71.27      2.76 o
   1   5  10       22.60       20.69      1.76 o
   2   5  10       13.57       22.19      1.69 o
   3   5  10      390.00      388.16      6.43 o
   4   5  10       93.53      101.16      4.52 o
   5   5  10       61.28       59.95      4.01 o
   6   5  10      310.63      333.16      8.00 o
   7   5  10        3.62        3.23      3.14 o
   8   5  10       34.99       35.13      7.04 o
  -8   6  10      118.29      143.03      9.81 o
  -7   6  10        1.23        2.71      3.89 o
  -6   6  10       13.19       15.07      3.65 o
  -5   6  10        0.07       -1.94      2.32 o
  -4   6  10      234.80      187.41      6.79 o
  -3   6  10      877.34      868.99     13.11 o
  -2   6  10       26.92       36.06      3.00 o
  -1   6  10      969.40      926.51     10.20 o
   0   6  10      316.80      302.63      5.62 o
   1   6  10        0.03        0.67      1.52 o
   2   6  10      226.07      230.46      4.19 o
   3   6  10       27.41       35.01      2.83 o
   4   6  10     1289.33     1209.35     13.83 o
   5   6  10       15.61       21.21      3.03 o
   6   6  10      242.88      226.70      8.20 o
   7   6  10       24.86       31.02      4.69 o
   8   6  10       10.86        5.08      6.86 o
  -7   7  10        3.08       -0.43      4.00 o
  -6   7  10      336.40      353.26     19.55 o
  -5   7  10       62.98       54.44      5.03 o
  -4   7  10       65.38       75.43      5.00 o
  -3   7  10     1207.13     1220.30     21.04 o
  -2   7  10     1108.51     1047.20     16.49 o
  -1   7  10     1107.97     1053.05     12.55 o
   0   7  10      692.81      647.70      9.77 o
   1   7  10      226.01      199.44      4.53 o
   2   7  10       19.26       11.66      1.80 o
   3   7  10      239.43      219.20      5.75 o
   4   7  10      954.12      923.67     12.79 o
   5   7  10      149.82      151.84      6.29 o
   6   7  10       66.30       53.89      5.09 o
   7   7  10        0.03        2.08      3.33 o
  -7   8  10      135.95      123.10     10.59 o
  -6   8  10      109.03      127.37      7.97 o
  -5   8  10        7.77        4.70      3.04 o
  -4   8  10      295.62      328.35     10.72 o
  -3   8  10      321.13      375.52      9.20 o
  -2   8  10      286.33      272.98     10.05 o
  -1   8  10      378.19      398.31      7.87 o
   0   8  10      437.30      417.67      7.49 o
   1   8  10      422.08      429.18      8.03 o
   2   8  10      280.91      266.25      5.33 o
   3   8  10      334.37      322.64      6.81 o
   4   8  10      277.50      280.18      7.54 o
   5   8  10      223.16      212.55      7.07 o
   6   8  10       22.50       30.67      5.51 o
   7   8  10       58.90       55.07      5.96 o
  -6   9  10        7.49        6.37      5.40 o
  -5   9  10       14.05       14.58      3.68 o
  -4   9  10       64.89       71.34      6.31 o
  -3   9  10        5.70        8.55      2.95 o
  -2   9  10       41.79       46.86      3.98 o
  -1   9  10       73.47       74.70      4.09 o
   0   9  10      383.94      360.06      6.90 o
   1   9  10       34.55       28.60      3.04 o
   2   9  10      251.90      254.87      6.01 o
   3   9  10       68.68       66.42      4.23 o
   4   9  10      403.98      389.01      8.68 o
   5   9  10      376.67      364.89      9.62 o
   6   9  10        1.13       -1.78      3.37 o
  -6  10  10       15.47       30.55      5.84 o
  -5  10  10        0.09        0.54      3.24 o
  -4  10  10      289.84      268.06      9.79 o
  -3  10  10       89.00      100.04      6.32 o
  -2  10  10      193.76      188.05      7.48 o
  -1  10  10        0.17       -0.64      2.20 o
   0  10  10      295.44      280.11      9.01 o
   1  10  10       12.95       16.35      2.80 o
   2  10  10       13.80       12.28      2.40 o
   3  10  10      521.50      510.60     12.40 o
   4  10  10       70.99       68.18      5.56 o
   5  10  10      110.49      120.22      7.27 o
   6  10  10      309.85      323.47     13.10 o
  -5  11  10       16.05       26.11      5.89 o
  -4  11  10        9.39       11.80      3.90 o
  -3  11  10       30.70       17.70      3.95 o
  -2  11  10      543.80      553.11     11.61 o
  -1  11  10       84.83       85.97      5.49 o
   0  11  10       34.60       29.19      5.15 o
   1  11  10      281.75      256.38      7.88 o
   2  11  10       53.65       45.20      3.87 o
   3  11  10       71.58       80.64      5.98 o
   4  11  10       60.11       68.38      6.29 o
   5  11  10      204.51      189.76     10.59 o
  -4  12  10      199.14      213.63     17.02 o
  -3  12  10      216.03      237.41     11.26 o
  -2  12  10       65.47       62.18      5.59 o
  -1  12  10      519.23      504.77     12.33 o
   0  12  10      396.82      386.11     10.20 o
   1  12  10       53.80       43.13      5.54 o
   2  12  10        6.62        2.27      3.59 o
   3  12  10        0.87        3.42      3.14 o
   4  12  10       34.27       43.73      5.60 o
  -3  13  10        0.37       -1.99      5.03 o
  -2  13  10        5.81        5.16      3.90 o
  -1  13  10       27.24       33.73      4.82 o
   0  13  10        1.86        1.82      4.03 o
   1  13  10       15.36       16.34      4.25 o
   2  13  10       77.44       78.95      6.75 o
   3  13  10       71.29       79.37      9.42 o
  -1  14  10      116.39      112.71     10.81 o
   0  14  10       19.28        8.71      5.23 o
   1  14  10       26.58       21.16      7.68 o
  -8   1  11        3.72        0.73      4.22 o
  -7   1  11        3.54        3.87      3.43 o
  -6   1  11       10.73       10.08      3.19 o
  -5   1  11       95.05       89.28      5.59 o
  -4   1  11      347.65      362.88      7.74 o
  -3   1  11     2202.92     2276.78     15.28 o
  -2   1  11     2382.84     2435.40     16.19 o
  -1   1  11        0.24        0.61      1.01 o
   0   1  11        3.80       14.21      1.43 o
   1   1  11       32.40       37.96      1.66 o
   2   1  11      586.96      614.88      7.59 o
   3   1  11      145.07      139.03      6.05 o
   4   1  11     4636.25     4530.10     36.85 o
   5   1  11      224.93      215.97      6.91 o
   6   1  11       14.43       20.50      3.28 o
   7   1  11       85.01      100.30      5.91 o
   8   1  11      271.95      293.54     10.91 o
  -8   2  11      582.26      598.12     18.04 o
  -7   2  11      215.88      221.42     11.66 o
  -6   2  11       27.85       27.32      4.11 o
  -5   2  11      895.10      887.83     18.13 o
  -4   2  11     1089.86     1039.30     18.54 o
  -3   2  11      459.18      433.04      6.44 o
  -2   2  11     2401.43     2453.37     23.51 o
  -1   2  11      832.60      824.56      8.24 o
   0   2  11        4.44       14.34      1.51 o
   1   2  11      923.35     1029.43      8.50 o
   2   2  11      728.33      729.71      7.46 o
   3   2  11     3097.34     2965.74     25.73 o
   4   2  11      231.04      192.90      6.04 o
   5   2  11      353.92      332.20      7.68 o
   6   2  11      190.22      189.37      8.97 o
   7   2  11        0.54       -0.17      2.99 o
   8   2  11       78.30       67.37      6.03 o
  -8   3  11        0.27        0.51      3.70 o
  -7   3  11       92.60       86.69      7.01 o
  -6   3  11      163.00      144.62      7.97 o
  -5   3  11      753.14      740.98     14.73 o
  -4   3  11      384.41      413.48      8.63 o
  -3   3  11       70.77       61.97      3.18 o
  -2   3  11      680.30      661.31      6.42 o
  -1   3  11      825.65      831.64      9.05 o
   0   3  11      225.31      241.38      5.84 o
   1   3  11      205.49      228.37      3.61 o
   2   3  11       47.00       52.95      2.59 o
   3   3  11        0.57        1.04      1.84 o
   4   3  11       45.29       46.94      3.56 o
   5   3  11      468.59      460.05      9.16 o
   6   3  11        9.01        9.30      2.91 o
   7   3  11        9.57        4.58      3.18 o
   8   3  11      163.36      164.70      8.96 o
  -8   4  11        0.01        0.68      4.42 o
  -7   4  11       22.78       21.56      4.57 o
  -6   4  11        0.47       -0.47      2.72 o
  -5   4  11       20.93       10.92      2.91 o
  -4   4  11      150.96      142.44      5.62 o
  -3   4  11       35.42       28.90      2.57 o
  -2   4  11       70.68       73.48      2.67 o
  -1   4  11      478.29      498.31      5.80 o
   0   4  11      354.99      365.00      4.83 o
   1   4  11      347.16      337.08      4.66 o
   2   4  11       16.21       24.19      1.87 o
   3   4  11       39.70       38.55      2.59 o
   4   4  11      182.31      162.10      5.84 o
   5   4  11       20.74       14.73      2.76 o
   6   4  11       72.40       81.71      4.91 o
   7   4  11      371.01      351.26      8.98 o
   8   4  11       17.41        2.20      3.80 o
  -8   5  11        0.83       -1.65      3.93 o
  -7   5  11      240.80      224.37     11.08 o
  -6   5  11      747.82      735.44     16.50 o
  -5   5  11       69.10       85.23      8.91 o
  -4   5  11       61.15       55.44      3.98 o
  -3   5  11      297.51      259.65      6.65 o
  -2   5  11     1513.87     1448.85     15.45 o
  -1   5  11        0.89       -0.04      1.12 o
   0   5  11      161.81      135.74      3.59 o
   1   5  11      219.98      224.65      4.64 o
   2   5  11      227.19      213.78      3.99 o
   3   5  11      246.65      247.08      5.36 o
   4   5  11      489.33      470.18      8.16 o
   5   5  11       30.09       30.85      3.18 o
   6   5  11        1.10        0.61      2.62 o
   7   5  11      694.69      741.40     13.63 o
   8   5  11       21.96       21.02      5.07 o
  -7   6  11      434.93      446.04     14.07 o
  -6   6  11       24.00       13.14      4.11 o
  -5   6  11      144.13      153.24      7.58 o
  -4   6  11      455.83      472.43     10.69 o
  -3   6  11      448.88      433.89      9.00 o
  -2   6  11        5.15        2.18      1.88 o
  -1   6  11      879.24      863.22     10.82 o
   0   6  11      949.06      921.14     10.66 o
   1   6  11       66.18       64.07      2.91 o
   2   6  11      979.64      916.72      9.23 o
   3   6  11      451.49      414.01      7.65 o
   4   6  11        7.42        7.19      2.41 o
   5   6  11       22.69       22.76      3.17 o
   6   6  11      637.90      654.75     11.54 o
   7   6  11      109.76      125.59      6.83 o
  -7   7  11       78.66       77.62      7.49 o
  -6   7  11      158.56      169.12     12.27 o
  -5   7  11      108.67       96.60      6.39 o
  -4   7  11       17.79       15.93      3.71 o
  -3   7  11     1282.61     1331.86     19.74 o
  -2   7  11      175.23      181.99      6.04 o
  -1   7  11      394.17      351.83      7.60 o
   0   7  11       96.97       99.95      4.69 o
   1   7  11       48.72       45.92      3.07 o
   2   7  11        9.48        7.18      1.57 o
   3   7  11       26.19       24.94      2.77 o
   4   7  11      182.68      180.41      6.19 o
   5   7  11       44.00       50.29      4.19 o
   6   7  11       18.78       13.89      3.79 o
   7   7  11      249.06      261.55     10.91 o
  -7   8  11        0.01       -4.69      5.28 o
  -6   8  11       34.97       29.37      7.45 o
  -5   8  11        1.43       -2.75      2.75 o
  -4   8  11       67.10       60.94      4.95 o
  -3   8  11      135.34      122.62      9.81 o
  -2   8  11      101.26      109.79      5.31 o
  -1   8  11      268.97      291.18     10.23 o
   0   8  11      869.52      929.82     12.39 o
   1   8  11      266.86      257.07      5.85 o
   2   8  11       56.36       44.96      2.78 o
   3   8  11     1059.73     1027.92     13.46 o
   4   8  11      515.12      519.64      9.85 o
   5   8  11       38.32       27.88      3.71 o
   6   8  11       12.17       10.83      3.69 o
   7   8  11        8.78       10.00      5.97 o
  -6   9  11      187.85      194.42     12.08 o
  -5   9  11       69.19       60.41      5.81 o
  -4   9  11     1182.79     1087.02     17.75 o
  -3   9  11      920.57      919.88     18.94 o
  -2   9  11      133.63      123.93      6.45 o
  -1   9  11       14.82        8.09      2.49 o
   0   9  11      999.54      940.13     12.32 o
   1   9  11      440.26      428.77      7.97 o
   2   9  11       63.79       61.22      3.99 o
   3   9  11      272.40      290.32     10.32 o
   4   9  11     1066.21     1099.28     14.34 o
   5   9  11       31.39       27.42      4.28 o
   6   9  11       48.12       41.65      5.41 o
  -6  10  11       71.58       62.67      8.17 o
  -5  10  11      201.34      206.60     10.25 o
  -4  10  11       23.65       30.26      5.53 o
  -3  10  11        0.33        2.85      3.27 o
  -2  10  11       10.96       14.65      3.27 o
  -1  10  11      317.88      319.21      7.93 o
   0  10  11      206.00      213.12      7.24 o
   1  10  11      106.68      106.29      5.09 o
   2  10  11       42.87       54.10      4.06 o
   3  10  11       20.42       14.96      3.29 o
   4  10  11      155.27      157.78      8.61 o
   5  10  11        0.22        0.81      3.57 o
   6  10  11       27.98       19.52      5.79 o
  -5  11  11        0.80        4.37      4.90 o
  -4  11  11       22.69       30.40      5.91 o
  -3  11  11       34.17       29.83      4.52 o
  -2  11  11       31.09       27.96      4.41 o
  -1  11  11        4.71        4.28      2.88 o
   0  11  11      433.39      427.84      9.47 o
   1  11  11      277.24      301.84      9.90 o
   2  11  11        7.75        9.86      2.86 o
   3  11  11      497.82      496.52     11.74 o
   4  11  11       13.46       19.49      4.60 o
   5  11  11       44.41       48.63      6.47 o
  -4  12  11        0.45       11.03      6.41 o
  -3  12  11      575.33      575.31     28.63 o
  -2  12  11       16.39        9.29      3.65 o
  -1  12  11       62.73       54.54      4.93 o
   0  12  11       25.97       18.02      3.42 o
   1  12  11       24.49       28.91      4.43 o
   2  12  11       19.72       26.20      4.37 o
   3  12  11      127.18      132.37      7.53 o
   4  12  11       68.52       66.79      9.05 o
  -3  13  11      267.54      317.50     16.07 o
  -2  13  11      216.56      227.73     11.14 o
  -1  13  11       18.79       12.42      4.53 o
   0  13  11        9.66        9.74      5.66 o
   1  13  11       10.00        5.43      5.03 o
   2  13  11       92.83       85.37      7.34 o
   3  13  11       88.75      103.30     18.30 o
  -8   0  12        2.41       13.20      7.66 o
  -7   0  12      124.48      137.07     14.90 o
  -6   0  12      270.12      295.43     17.45 o
  -5   0  12     1966.90     1836.86     46.40 o
  -4   0  12      972.02      953.13     27.24 o
  -3   0  12       46.78       44.54      2.74 o
  -2   0  12      536.65      508.19      6.55 o
  -1   0  12      818.97      734.00     13.28 o
   0   0  12      192.86      206.79      4.01 o
   1   0  12      246.64      284.62      6.82 o
   2   0  12     3423.60     3450.84     34.39 o
   3   0  12     1258.03     1246.18     20.09 o
   4   0  12      631.53      589.35     14.32 o
   5   0  12     3985.32     3768.93     47.21 o
   6   0  12       69.08       55.72      6.51 o
   7   0  12        7.13        7.18      4.55 o
   8   0  12     1164.24     1220.76     43.26 o
  -8   1  12       86.02       89.56      8.60 o
  -7   1  12       30.44       26.91      5.53 o
  -6   1  12      186.50      187.75     10.44 o
  -5   1  12      114.22      110.80      6.24 o
  -4   1  12       25.04       25.98      3.23 o
  -3   1  12      414.61      405.38      6.04 o
  -2   1  12       42.15       43.70      2.20 o
  -1   1  12      202.25      198.43      3.39 o
   0   1  12     1270.72     1284.74     11.75 o
   1   1  12      224.13      239.25      3.68 o
   2   1  12      732.56      730.38      7.97 o
   3   1  12      668.42      683.78     10.98 o
   4   1  12      701.24      662.04     12.41 o
   5   1  12        1.74       -0.89      2.18 o
   6   1  12        6.57        8.42      2.80 o
   7   1  12       26.44       23.95      3.92 o
   8   1  12        0.09       -3.32      3.70 o
  -8   2  12      172.98      170.02     10.15 o
  -7   2  12       16.84       13.48      4.49 o
  -6   2  12       32.93       24.25      4.39 o
  -5   2  12        0.02       -0.95      2.36 o
  -4   2  12     1840.91     1865.95     21.84 o
  -3   2  12       69.72       70.79      3.50 o
  -2   2  12        9.34       13.77      1.73 o
  -1   2  12      902.28      922.60      9.59 o
   0   2  12     1414.52     1451.46     13.30 o
   1   2  12      241.40      248.77      3.98 o
   2   2  12        3.64        4.90      1.52 o
   3   2  12      144.55      124.72      4.84 o
   4   2  12      316.05      300.47      7.00 o
   5   2  12       23.79       19.85      3.03 o
   6   2  12        0.23       -1.14      2.47 o
   7   2  12       68.13       68.78      5.28 o
   8   2  12        3.64        2.93      4.31 o
  -8   3  12       21.00        6.68      4.46 o
  -7   3  12      485.71      491.66     13.98 o
  -6   3  12        4.32        5.05      3.12 o
  -5   3  12       62.45       66.68      5.41 o
  -4   3  12      809.24      797.54     11.92 o
  -3   3  12      991.44      942.40     11.55 o
  -2   3  12       76.06       60.76      2.67 o
  -1   3  12      190.67      197.77      4.64 o
   0   3  12        1.45       -1.20      1.53 o
   1   3  12      481.70      493.98      5.30 o
   2   3  12       68.08       68.37      4.37 o
   3   3  12     1213.40     1180.90     16.59 o
   4   3  12      126.42      122.35      5.83 o
   5   3  12        2.71        4.37      2.50 o
   6   3  12       60.18       63.30      4.69 o
   7   3  12        0.08       -2.65      3.04 o
   8   3  12       84.77      103.35      8.14 o
  -8   4  12      644.58      691.67     17.92 o
  -7   4  12       21.12       13.57      4.26 o
  -6   4  12      958.31      865.09     17.71 o
  -5   4  12      691.00      728.14     21.14 o
  -4   4  12      702.12      669.76     12.20 o
  -3   4  12        0.03        1.08      1.65 o
  -2   4  12      884.17      892.48      9.18 o
  -1   4  12     1130.94     1082.69      9.70 o
   0   4  12      283.31      312.58      4.90 o
   1   4  12      262.04      261.07      4.18 o
   2   4  12      690.51      626.74      8.74 o
   3   4  12        3.45        4.71      1.82 o
   4   4  12       21.99       20.63      2.75 o
   5   4  12     1245.06     1218.04     15.24 o
   6   4  12      148.06      165.34      6.68 o
   7   4  12      273.97      263.64     10.86 o
   8   4  12      407.82      474.67     13.12 o
  -7   5  12      350.30      363.36     12.75 o
  -6   5  12      205.91      225.96     10.09 o
  -5   5  12       59.82       70.27      5.54 o
  -4   5  12       55.26       46.03      4.83 o
  -3   5  12      498.49      506.78      9.45 o
  -2   5  12       30.17       36.84      3.37 o
  -1   5  12      304.93      320.19      4.84 o
   0   5  12      186.37      174.84      3.99 o
   1   5  12       17.52       13.38      1.86 o
   2   5  12      208.55      191.51      5.28 o
   3   5  12      176.47      182.93      5.55 o
   4   5  12      295.59      295.73      6.75 o
   5   5  12       50.77       50.98      4.01 o
   6   5  12     1029.81     1048.15     14.86 o
   7   5  12      363.61      382.40     10.44 o
  -7   6  12        0.39        5.20      4.36 o
  -6   6  12        6.40        3.78      3.55 o
  -5   6  12      177.20      169.73      8.06 o
  -4   6  12      323.73      307.85      8.09 o
  -3   6  12       63.07       60.67      4.16 o
  -2   6  12      136.32      118.06      5.68 o
  -1   6  12       45.27       45.85      3.21 o
   0   6  12      313.19      313.51      6.01 o
   1   6  12      203.53      191.68      5.13 o
   2   6  12      169.80      161.01      4.46 o
   3   6  12      650.51      657.55     10.23 o
   4   6  12       32.71       38.64      3.81 o
   5   6  12        1.32       -0.56      2.44 o
   6   6  12      120.07      117.78      6.07 o
   7   6  12       10.79        2.57      3.71 o
  -7   7  12      255.02      254.60     21.02 o
  -6   7  12      192.54      219.05     10.41 o
  -5   7  12      134.73      127.04      7.34 o
  -4   7  12        7.53        1.42      2.65 o
  -3   7  12        0.10        0.40      2.23 o
  -2   7  12        1.33       -0.55      2.11 o
  -1   7  12      878.34      860.89     12.38 o
   0   7  12      961.24      954.13     13.17 o
   1   7  12     1922.47     1813.19     16.59 o
   2   7  12        1.48        0.47      1.59 o
   3   7  12     1131.55     1131.73     13.33 o
   4   7  12      786.88      714.20     10.93 o
   5   7  12       12.21        6.10      2.82 o
   6   7  12       47.57       42.74      4.33 o
   7   7  12       98.82      108.49     12.81 o
  -6   8  12       19.11       20.80      4.53 o
  -5   8  12       71.48       67.85      5.88 o
  -4   8  12      292.82      287.31      9.01 o
  -3   8  12      116.02      111.05      7.51 o
  -2   8  12      171.12      174.13      6.90 o
  -1   8  12        8.85        8.05      2.50 o
   0   8  12      163.74      168.05      5.79 o
   1   8  12       73.67       84.46      4.12 o
   2   8  12      301.05      285.72      6.19 o
   3   8  12      230.51      229.23      6.61 o
   4   8  12       23.25       28.27      4.29 o
   5   8  12       40.05       26.77      3.69 o
   6   8  12       41.21       35.65      4.89 o
  -6   9  12        7.28        9.90      4.30 o
  -5   9  12        4.80        2.99      3.49 o
  -4   9  12     1929.66     1868.57     25.73 o
  -3   9  12       90.00       76.26      5.48 o
  -2   9  12       67.21       59.57      4.86 o
  -1   9  12       79.20       77.81      4.90 o
   0   9  12      146.01      135.35      6.09 o
   1   9  12        0.02        0.68      2.05 o
   2   9  12       73.57       76.40      4.18 o
   3   9  12      479.00      493.32     10.09 o
   4   9  12      188.97      207.59      7.58 o
   5   9  12       14.12       14.58      3.55 o
   6   9  12       36.17       46.91      6.99 o
  -5  10  12       47.07       43.00      5.70 o
  -4  10  12      658.29      586.32     13.30 o
  -3  10  12       54.93       72.67      7.16 o
  -2  10  12       15.07        7.31      3.12 o
  -1  10  12        1.87       -2.04      2.46 o
   0  10  12      294.19      263.20      7.90 o
   1  10  12       62.03       63.62      4.74 o
   2  10  12        0.07        0.93      2.40 o
   3  10  12        3.02        0.12      2.74 o
   4  10  12        2.02        4.48      3.84 o
   5  10  12       31.08       21.62      4.70 o
  -4  11  12     1074.47     1066.87     21.50 o
  -3  11  12      386.68      446.66     11.81 o
  -2  11  12        6.67        4.20      3.21 o
  -1  11  12       31.65       37.52      4.26 o
   0  11  12       21.63       13.33      3.10 o
   1  11  12      145.68      149.01      8.29 o
   2  11  12      134.84      130.54      6.16 o
   3  11  12     1952.73     2010.25     28.21 o
   4  11  12      199.98      196.24      9.87 o
  -3  12  12       13.71        7.36      5.25 o
  -2  12  12       51.44       51.97      5.98 o
  -1  12  12      266.87      275.99      9.57 o
   0  12  12        0.80        0.17      2.82 o
   1  12  12      316.63      345.98     11.77 o
   2  12  12      182.72      179.47      8.29 o
   3  12  12       23.43        7.14      7.09 o
  -2  13  12      189.29      208.79     13.70 o
  -1  13  12       44.11       29.75      5.25 o
   0  13  12       20.83       16.10      6.38 o
   1  13  12       35.30       33.18      7.61 o
   2  13  12        1.76       -1.79      4.07 o
  -8   1  13       59.19       71.41      7.93 o
  -7   1  13        2.52       -0.48      3.43 o
  -6   1  13       91.61       90.67      6.46 o
  -5   1  13      681.29      653.05     16.28 o
  -4   1  13      335.01      309.72      8.28 o
  -3   1  13      714.91      708.80      8.99 o
  -2   1  13        6.93        4.76      1.37 o
  -1   1  13       45.73       42.62      2.16 o
   0   1  13        1.27        2.36      1.29 o
   1   1  13       28.90       36.78      1.93 o
   2   1  13     1347.33     1385.03     13.52 o
   3   1  13      463.96      424.12      8.27 o
   4   1  13      290.75      254.02      7.30 o
   5   1  13        0.73        2.91      2.39 o
   6   1  13        4.16       10.89      3.07 o
   7   1  13      221.53      227.58      8.66 o
   8   1  13      144.19      143.98      8.47 o
  -8   2  13       68.22       68.75      7.10 o
  -7   2  13       36.72       39.61      5.78 o
  -6   2  13      401.27      378.51     12.37 o
  -5   2  13      464.45      451.97     11.74 o
  -4   2  13       30.33       27.47      3.41 o
  -3   2  13      531.62      524.97      7.45 o
  -2   2  13      213.77      184.76      4.37 o
  -1   2  13        3.01        9.37      1.61 o
   0   2  13        0.17       -0.28      1.34 o
   1   2  13     2602.12     2529.61     18.14 o
   2   2  13     3683.71     3668.48     30.36 o
   3   2  13       67.83       65.59      3.81 o
   4   2  13     1517.33     1459.04     17.02 o
   5   2  13       42.97       39.90      3.75 o
   6   2  13       16.59        7.74      2.97 o
   7   2  13      310.05      305.73      9.87 o
   8   2  13       98.78      113.98      8.80 o
  -8   3  13      187.98      190.00     12.17 o
  -7   3  13       56.08       63.86      6.37 o
  -6   3  13       31.60       31.30      4.43 o
  -5   3  13       70.05       79.15      5.77 o
  -4   3  13        3.11        3.87      2.12 o
  -3   3  13       40.60       48.12      3.43 o
  -2   3  13       83.39       78.38      3.68 o
  -1   3  13     1148.63     1173.37     12.32 o
   0   3  13      676.81      678.27     11.50 o
   1   3  13      951.13      951.85      8.57 o
   2   3  13        1.91        1.85      1.70 o
   3   3  13        0.07        1.77      2.00 o
   4   3  13      145.03      129.22      5.55 o
   5   3  13       50.41       57.84      4.25 o
   6   3  13      112.14       96.66      5.66 o
   7   3  13        9.07        2.85      3.30 o
   8   3  13       64.36       59.23      7.05 o
  -7   4  13       19.31       22.02      4.85 o
  -6   4  13      290.19      257.38     10.07 o
  -5   4  13      466.25      424.27     13.64 o
  -4   4  13      329.95      313.29     12.85 o
  -3   4  13      411.22      446.01      8.49 o
  -2   4  13       27.16       15.86      1.55 o
  -1   4  13       28.68       25.73      1.79 o
   0   4  13        1.79        0.55      1.10 o
   1   4  13      230.09      259.28      4.98 o
   2   4  13       74.20       72.29      3.43 o
   3   4  13      180.20      179.20      5.97 o
   4   4  13       61.98       68.04      4.11 o
   5   4  13       44.00       48.59      3.85 o
   6   4  13        5.26        8.93      3.01 o
   7   4  13        0.29       -2.09      3.09 o
  -7   5  13      638.21      706.77     17.48 o
  -6   5  13        2.02        3.99      3.33 o
  -5   5  13        0.20       -2.62      2.62 o
  -4   5  13       58.27       53.01      5.34 o
  -3   5  13      921.90      895.43     17.99 o
  -2   5  13       76.97       73.83      3.70 o
  -1   5  13      318.50      309.77      5.01 o
   0   5  13     1224.94     1150.05     11.78 o
   1   5  13       16.96       14.23      1.90 o
   2   5  13        1.17        0.24      1.62 o
   3   5  13      306.66      269.51      6.46 o
   4   5  13      297.64      282.45      7.22 o
   5   5  13      528.11      521.01     10.50 o
   6   5  13      327.04      300.94      8.66 o
   7   5  13      181.35      199.29      9.60 o
  -7   6  13      252.82      257.94     14.13 o
  -6   6  13      177.74      177.59      9.81 o
  -5   6  13      363.12      345.09     10.13 o
  -4   6  13        1.34        2.26      2.54 o
  -3   6  13      111.49      109.94      5.45 o
  -2   6  13      708.60      732.44     11.87 o
  -1   6  13      354.52      357.13      9.63 o
   0   6  13        2.70        5.11      1.73 o
   1   6  13      965.46      962.11     10.18 o
   2   6  13       76.33       70.31      3.57 o
   3   6  13      208.54      185.53      6.24 o
   4   6  13     1147.53     1071.02     13.66 o
   5   6  13       53.96       56.00      4.42 o
   6   6  13      332.89      345.58      9.03 o
   7   6  13      107.89      127.50     10.31 o
  -7   7  13        7.88       17.03     11.92 o
  -6   7  13        8.63        3.46      3.97 o
  -5   7  13       93.14       95.51      6.56 o
  -4   7  13      342.50      350.28      9.25 o
  -3   7  13        5.53        5.39      2.46 o
  -2   7  13        0.46        1.03      2.37 o
  -1   7  13       11.10       13.95      2.63 o
   0   7  13       56.18       63.81      4.32 o
   1   7  13       63.76       66.18      3.32 o
   2   7  13       43.50       47.47      2.95 o
   3   7  13      273.10      295.62      8.03 o
   4   7  13      174.77      168.22      6.26 o
   5   7  13       18.42       20.13      3.37 o
   6   7  13      211.24      227.49      8.35 o
   7   7  13      113.75      112.81     21.71 o
  -6   8  13       44.41       33.84      5.65 o
  -5   8  13       15.56       23.39      6.13 o
  -4   8  13      257.99      258.50      8.85 o
  -3   8  13        6.04        5.90      3.02 o
  -2   8  13       73.78       80.44      5.25 o
  -1   8  13     1209.27     1182.66     15.87 o
   0   8  13      439.04      453.27     10.15 o
   1   8  13       27.95       25.13      2.75 o
   2   8  13      618.98      591.91      8.87 o
   3   8  13      381.93      366.33      8.30 o
   4   8  13       28.62       22.61      4.57 o
   5   8  13       18.17       15.94      3.31 o
   6   8  13        0.22        2.55      3.65 o
  -6   9  13        1.35       -1.28      9.79 o
  -5   9  13       97.22       90.08      6.96 o
  -4   9  13       19.94       19.09      3.76 o
  -3   9  13      527.39      550.77     12.17 o
  -2   9  13       48.05       47.58      4.52 o
  -1   9  13      276.71      280.43     10.31 o
   0   9  13       32.10       18.40      3.33 o
   1   9  13        0.68        1.03      2.23 o
   2   9  13      534.74      549.47      9.25 o
   3   9  13     1607.80     1584.51     20.29 o
   4   9  13      146.70      148.69      7.29 o
   5   9  13      118.33      131.03      7.15 o
  -5  10  13      230.63      270.72     12.45 o
  -4  10  13       20.43       28.42      5.85 o
  -3  10  13        7.92        5.03      3.19 o
  -2  10  13      393.93      425.32     10.93 o
  -1  10  13        4.49        0.90      2.73 o
   0  10  13      193.82      205.55      9.39 o
   1  10  13       44.27       42.93      4.09 o
   2  10  13       30.18       29.83      3.50 o
   3  10  13      191.00      160.10      7.77 o
   4  10  13      371.30      364.93     11.09 o
   5  10  13       62.75       89.64     10.03 o
  -4  11  13       33.89       44.74      7.45 o
  -3  11  13       63.24       80.68      6.25 o
  -2  11  13      112.75      117.37      7.17 o
  -1  11  13       39.16       47.89      5.07 o
   0  11  13       46.29       58.48      5.05 o
   1  11  13       25.45       16.49      4.29 o
   2  11  13      203.88      222.23      7.68 o
   3  11  13      191.74      164.84      9.12 o
   4  11  13        2.70       -5.09      5.09 o
  -3  12  13      115.80      138.21      9.89 o
  -2  12  13       24.08       24.84      5.11 o
  -1  12  13       13.81       21.74      4.85 o
   0  12  13       57.49       72.84      6.10 o
   1  12  13        5.05        5.43      3.77 o
   2  12  13        6.25        9.32      4.14 o
   3  12  13        0.99        4.42      4.99 o
   0  13  13      231.18      233.65     10.39 o
  -7   0  14      462.83      465.28     24.26 o
  -6   0  14      306.18      318.42     18.30 o
  -5   0  14        3.07       -2.98      3.83 o
  -4   0  14        6.37        9.79      4.26 o
  -3   0  14      972.21      905.68     19.76 o
  -2   0  14       26.93       34.74      2.20 o
  -1   0  14      709.98      732.33     10.71 o
   0   0  14       51.10       55.20      4.10 o
   1   0  14     1715.39     1623.24     18.27 o
   2   0  14      304.44      283.14      8.70 o
   3   0  14      416.79      442.10     11.50 o
   4   0  14      359.21      347.78     13.27 o
   5   0  14        0.39        3.47      6.88 o
   6   0  14       63.40       72.61      7.16 o
   7   0  14        0.85       -1.89      4.47 o
  -7   1  14        9.15       11.52      4.42 o
  -6   1  14        1.71        1.92      3.01 o
  -5   1  14     1100.70     1086.40     38.71 o
  -4   1  14       85.82       81.98      5.09 o
  -3   1  14       49.05       49.46      3.32 o
  -2   1  14      601.76      597.82      8.19 o
  -1   1  14      440.84      424.16      5.83 o
   0   1  14      298.10      330.92      5.44 o
   1   1  14      117.70      124.46      4.84 o
   2   1  14     1843.31     1779.32     17.82 o
   3   1  14      257.55      249.71      8.04 o
   4   1  14       63.72       56.93      4.00 o
   5   1  14        0.59        1.90      2.47 o
   6   1  14      127.42      142.72      6.67 o
   7   1  14        2.05       -0.34      3.24 o
  -7   2  14       22.52       15.22      4.61 o
  -6   2  14      142.55      156.25      9.28 o
  -5   2  14        2.58        4.48      2.88 o
  -4   2  14        5.92        6.00      2.47 o
  -3   2  14        3.13        1.98      1.63 o
  -2   2  14      230.08      231.08      6.00 o
  -1   2  14      151.45      153.46      5.65 o
   0   2  14      144.04      151.54      4.93 o
   1   2  14     1379.32     1393.99     11.90 o
   2   2  14       15.95       13.71      2.37 o
   3   2  14      622.93      575.49      9.54 o
   4   2  14      129.73      121.01      5.54 o
   5   2  14       11.16        9.84      2.87 o
   6   2  14       68.71       68.26      5.12 o
   7   2  14       51.50       53.83      6.50 o
  -7   3  14        0.06        3.81      3.65 o
  -6   3  14        4.95        4.62      3.81 o
  -5   3  14       21.10       18.09      3.50 o
  -4   3  14      371.19      324.98      9.02 o
  -3   3  14      672.14      675.51      9.72 o
  -2   3  14       10.73       10.69      1.98 o
  -1   3  14     1322.48     1250.97     13.13 o
   0   3  14       29.39       24.42      2.50 o
   1   3  14      344.39      365.39      5.25 o
   2   3  14      226.74      205.61      5.84 o
   3   3  14      535.89      545.24      9.38 o
   4   3  14       14.19       13.49      2.69 o
   5   3  14      158.36      159.73      6.76 o
   6   3  14      145.84      176.66      7.51 o
   7   3  14        0.55        2.01      3.52 o
  -7   4  14      125.18      145.18      9.20 o
  -6   4  14      312.19      332.13     11.58 o
  -5   4  14      141.08      147.44      9.77 o
  -4   4  14      185.50      176.90      6.70 o
  -3   4  14      435.33      422.55      8.38 o
  -2   4  14        0.33        1.66      1.31 o
  -1   4  14      333.04      305.23      6.25 o
   0   4  14      775.56      801.44      8.19 o
   1   4  14      977.69      960.88      9.49 o
   2   4  14     1019.74      923.53     11.72 o
   3   4  14     1938.32     1876.89     18.18 o
   4   4  14      266.55      241.43      6.96 o
   5   4  14      583.28      611.07     10.86 o
   6   4  14      335.78      338.11      9.14 o
   7   4  14      219.39      245.61      9.73 o
  -7   5  14       29.74       32.17      6.02 o
  -6   5  14        4.30       -0.12      3.31 o
  -5   5  14      143.86      142.11      8.01 o
  -4   5  14       17.15       22.24      3.44 o
  -3   5  14        0.18       -1.28      2.07 o
  -2   5  14      326.04      298.56      6.87 o
  -1   5  14       58.41       59.23      2.95 o
   0   5  14       35.86       30.85      3.59 o
   1   5  14       18.17       18.96      2.16 o
   2   5  14       15.27       11.28      2.17 o
   3   5  14      150.75      148.15      6.37 o
   4   5  14       43.81       44.87      5.19 o
   5   5  14      125.35      126.45      6.02 o
   6   5  14       98.49       94.47      5.57 o
   7   5  14       34.09       33.26      4.82 o
  -7   6  14        4.66       -3.66      3.66 o
  -6   6  14        2.94        3.75      3.61 o
  -5   6  14        5.25        6.93      3.31 o
  -4   6  14        0.16       -0.95      2.43 o
  -3   6  14        5.84        8.02      2.49 o
  -2   6  14      148.15      133.90      5.54 o
  -1   6  14       23.04       18.88      3.62 o
   0   6  14      134.48      136.45      4.52 o
   1   6  14       29.09       23.47      2.43 o
   2   6  14      243.51      223.46      5.78 o
   3   6  14        8.94        8.78      2.45 o
   4   6  14       36.08       35.80      3.52 o
   5   6  14       20.30       14.57      3.25 o
   6   6  14      227.42      255.68      8.92 o
   7   6  14       56.07       44.97      8.54 o
  -6   7  14       11.95       18.33      5.78 o
  -5   7  14      105.11       87.36      6.37 o
  -4   7  14      107.76      116.29     10.22 o
  -3   7  14        0.49       -1.70      2.35 o
  -2   7  14      638.99      606.39     11.45 o
  -1   7  14      159.04      136.35      5.53 o
   0   7  14      108.03       95.68      4.71 o
   1   7  14        9.49       12.09      2.35 o
   2   7  14      188.80      186.07      5.83 o
   3   7  14       16.43       14.25      2.92 o
   4   7  14       16.10       14.92      3.42 o
   5   7  14       55.44       48.13      4.38 o
   6   7  14       67.32       84.53      6.30 o
  -6   8  14       98.42      113.63      9.55 o
  -5   8  14       31.54       34.51      4.96 o
  -4   8  14        9.23        6.22      3.11 o
  -3   8  14      322.83      336.01     14.94 o
  -2   8  14      171.13      176.96      7.20 o
  -1   8  14       33.33       28.09      3.50 o
   0   8  14      847.80      887.43     15.23 o
   1   8  14      101.83       98.63      4.66 o
   2   8  14        3.63        4.20      2.13 o
   3   8  14      420.47      428.21      9.17 o
   4   8  14       10.40        9.93      2.99 o
   5   8  14      102.63      106.59      6.02 o
   6   8  14      215.72      235.29     10.68 o
  -5   9  14      129.95      114.93      7.87 o
  -4   9  14       17.37       12.61      3.90 o
  -3   9  14       49.88       48.86      5.63 o
  -2   9  14        3.32        3.07      3.12 o
  -1   9  14      263.93      282.18     10.21 o
   0   9  14        8.78        9.77      3.14 o
   1   9  14      607.04      602.89     11.04 o
   2   9  14      219.24      221.11      6.76 o
   3   9  14       41.15       51.45      4.86 o
   4   9  14        0.27       -2.05      2.74 o
   5   9  14      180.23      191.54     10.35 o
  -4  10  14       63.32       56.62      6.00 o
  -3  10  14      133.12      117.85      7.17 o
  -2  10  14      148.55      166.44      9.42 o
  -1  10  14        7.19        4.07      3.49 o
   0  10  14       86.18       84.21      5.89 o
   1  10  14       17.42       13.62      3.06 o
   2  10  14      223.09      215.34      7.08 o
   3  10  14       31.90       35.41      4.65 o
   4  10  14      101.99      101.75      8.10 o
  -3  11  14        9.02       11.70      4.17 o
  -2  11  14        0.47        3.72      4.06 o
  -1  11  14      323.56      342.88     15.84 o
   0  11  14       22.32       18.85      4.13 o
   1  11  14      219.34      202.02      8.02 o
   2  11  14      236.05      226.96      8.78 o
   3  11  14      230.83      233.12     11.28 o
  -2  12  14       17.25       20.96      5.84 o
  -1  12  14       65.23       56.77      6.16 o
   0  12  14      180.27      193.19      9.21 o
   1  12  14       49.18       47.07      5.56 o
   2  12  14      405.64      424.56     14.39 o
  -7   1  15       64.50       58.68      6.74 o
  -6   1  15      230.94      225.61      9.99 o
  -5   1  15       98.53       99.35      6.23 o
  -4   1  15       79.75       67.48      4.65 o
  -3   1  15        1.37        1.79      2.10 o
  -2   1  15     2277.44     2297.95     25.15 o
  -1   1  15        7.43       11.40      1.91 o
   0   1  15      236.77      258.32      5.67 o
   1   1  15       48.22       53.30      3.55 o
   2   1  15      103.11       94.50      4.25 o
   3   1  15       11.67       10.23      2.38 o
   4   1  15       72.70       74.49      4.54 o
   5   1  15      372.27      384.32     10.95 o
   6   1  15       27.30       18.30      3.64 o
   7   1  15       40.95       47.91      5.52 o
  -7   2  15      755.83      756.76     17.64 o
  -6   2  15      132.62      126.18      8.48 o
  -5   2  15      220.24      215.79      9.14 o
  -4   2  15      135.21      125.36      6.14 o
  -3   2  15        8.09        2.41      1.80 o
  -2   2  15        9.45        6.06      1.89 o
  -1   2  15     1183.95     1206.95     13.61 o
   0   2  15      288.47      275.02      6.15 o
   1   2  15      246.76      220.90      5.01 o
   2   2  15      239.13      241.93      6.32 o
   3   2  15      688.05      659.73     10.60 o
   4   2  15      189.05      185.15      6.66 o
   5   2  15       15.98       12.54      3.11 o
   6   2  15       51.31       42.22      4.49 o
   7   2  15      194.02      230.25     10.30 o
  -7   3  15        0.74       -3.01      3.51 o
  -6   3  15       98.87      101.19     12.41 o
  -5   3  15      118.81      116.43      8.91 o
  -4   3  15      161.58      164.72      6.84 o
  -3   3  15        1.95        1.26      1.77 o
  -2   3  15       54.69       45.61      3.24 o
  -1   3  15       79.36       78.35      3.99 o
   0   3  15        0.27       -0.93      1.76 o
   1   3  15      523.93      572.58      7.57 o
   2   3  15       86.98       84.36      4.25 o
   3   3  15      141.38      124.42      5.42 o
   4   3  15      383.26      369.84      8.42 o
   5   3  15       12.27       21.92      3.80 o
   6   3  15       83.14       85.84      5.72 o
   7   3  15       13.81       16.86      4.92 o
  -7   4  15        1.56       -0.06      4.16 o
  -6   4  15       10.34        8.10      3.81 o
  -5   4  15        0.17       -0.01      2.85 o
  -4   4  15       89.11       92.22      5.91 o
  -3   4  15       40.00       37.02      3.29 o
  -2   4  15      290.97      299.20      4.80 o
  -1   4  15       31.23       34.66      3.33 o
   0   4  15        0.32       -0.07      1.19 o
   1   4  15       29.85       24.50      2.30 o
   2   4  15      410.71      394.07      7.58 o
   3   4  15        1.85        0.27      2.09 o
   4   4  15       22.73       17.83      2.95 o
   5   4  15      117.90      119.50      6.52 o
   6   4  15       83.14       79.96      5.39 o
   7   4  15        6.80       14.93      4.28 o
  -6   5  15       27.93       24.48      4.79 o
  -5   5  15      530.75      509.45     18.68 o
  -4   5  15      141.50      148.63      6.70 o
  -3   5  15      221.41      214.97      6.75 o
  -2   5  15      373.52      352.90      8.03 o
  -1   5  15      257.10      224.15      5.35 o
   0   5  15      364.30      333.90      6.09 o
   1   5  15      189.20      201.29      4.66 o
   2   5  15      771.51      789.65     11.20 o
   3   5  15        1.23        0.32      2.07 o
   4   5  15       94.37       91.05      5.43 o
   5   5  15        3.93       -2.64      2.64 o
   6   5  15        6.02        5.67      3.20 o
  -6   6  15      272.86      258.99     24.59 o
  -5   6  15       74.23       62.12      5.91 o
  -4   6  15      129.40      133.03      8.07 o
  -3   6  15      163.20      178.71      6.63 o
  -2   6  15       21.85       15.07      2.76 o
  -1   6  15      544.77      564.71      8.75 o
   0   6  15      224.35      244.41      6.49 o
   1   6  15      190.03      191.71      6.42 o
   2   6  15      437.90      439.51      8.51 o
   3   6  15      113.68      124.53      5.33 o
   4   6  15       33.65       25.08      3.35 o
   5   6  15      109.15      124.03      6.19 o
   6   6  15       16.58       23.29      4.42 o
  -6   7  15       39.43       38.13      6.31 o
  -5   7  15       29.85       37.39      5.25 o
  -4   7  15       21.05       16.31      3.58 o
  -3   7  15       30.70       33.09      5.28 o
  -2   7  15      526.37      533.11     13.90 o
  -1   7  15       19.25       27.56      3.18 o
   0   7  15      657.01      644.50     10.66 o
   1   7  15      104.94      103.70      4.63 o
   2   7  15       15.63       13.07      2.61 o
   3   7  15       19.83       17.27      3.07 o
   4   7  15      143.62      123.88      5.69 o
   5   7  15      119.90      137.87      6.66 o
   6   7  15        1.94        1.98      3.70 o
  -5   8  15       33.83       33.39      5.36 o
  -4   8  15       25.03       32.69      6.68 o
  -3   8  15      124.44      129.26      6.89 o
  -2   8  15      506.62      524.97     11.32 o
  -1   8  15        0.14        1.11      2.62 o
   0   8  15        0.01       -2.25      2.30 o
   1   8  15      240.30      236.66      7.07 o
   2   8  15      128.92      149.13      5.72 o
   3   8  15        3.97        8.68      2.89 o
   4   8  15        1.65        2.19      2.85 o
   5   8  15       25.43       37.34      4.83 o
  -5   9  15       95.23      100.12      9.30 o
  -4   9  15        1.01        0.07      3.40 o
  -3   9  15      583.79      569.27     18.88 o
  -2   9  15      437.57      446.42     10.97 o
  -1   9  15       19.02       16.87      3.60 o
   0   9  15        2.56        2.61      2.58 o
   1   9  15      233.42      223.10      7.62 o
   2   9  15      372.10      402.61      9.49 o
   3   9  15        4.61        3.11      2.90 o
   4   9  15      124.47      128.69      7.65 o
   5   9  15      138.78      141.88      7.81 o
  -4  10  15       30.88       32.66      5.99 o
  -3  10  15      249.22      283.04     10.17 o
  -2  10  15       22.93       24.72      4.79 o
  -1  10  15      243.86      225.94     10.42 o
   0  10  15      603.00      622.53     17.29 o
   1  10  15        0.32       -0.98      2.56 o
   2  10  15      103.94      104.14      5.83 o
   3  10  15       11.24       12.14      5.85 o
   4  10  15       71.93       70.89      6.89 o
  -3  11  15      130.31      178.82     10.57 o
  -2  11  15       45.66       46.69      6.20 o
  -1  11  15        0.09        2.23      3.74 o
   0  11  15       10.05        4.93      3.68 o
   1  11  15      353.27      356.55     10.80 o
   2  11  15      325.04      320.38     10.60 o
   3  11  15        6.70       -3.10      4.90 o
   0  12  15        0.09       -8.51     10.22 o
  -7   0  16       13.01       14.47      6.81 o
  -6   0  16      568.81      578.94     25.12 o
  -5   0  16      166.01      161.76     11.92 o
  -4   0  16      557.21      601.50     20.86 o
  -3   0  16      125.24      127.82     14.05 o
  -2   0  16      744.94      777.79     13.52 o
  -1   0  16      357.49      358.89      7.49 o
   0   0  16     1770.96     1747.35     26.27 o
   1   0  16      216.87      209.54      8.44 o
   2   0  16       82.34       94.84      6.64 o
   3   0  16      328.03      337.07     10.62 o
   4   0  16      152.79      146.22      8.78 o
   5   0  16      445.66      404.15     19.00 o
   6   0  16      483.56      516.34     24.15 o
   7   0  16       68.54       83.37     13.23 o
  -7   1  16       38.84       34.12      5.75 o
  -6   1  16        9.27        7.70      3.72 o
  -5   1  16      106.75       97.15      6.27 o
  -4   1  16      164.99      166.14      9.06 o
  -3   1  16      208.61      209.07      6.87 o
  -2   1  16      107.93      111.21      4.19 o
  -1   1  16       17.48       18.68      2.30 o
   0   1  16      360.24      391.77      8.31 o
   1   1  16        1.69       -0.22      1.87 o
   2   1  16      106.81      115.16      4.80 o
   3   1  16      140.24      139.26      7.70 o
   4   1  16      114.08      115.19      5.59 o
   5   1  16      195.58      200.20      7.65 o
   6   1  16        2.56        0.86      3.12 o
   7   1  16       27.03       39.34      6.00 o
  -7   2  16       10.34        9.88      4.32 o
  -6   2  16        5.93        7.73      3.52 o
  -5   2  16       81.22       74.03      6.29 o
  -4   2  16       11.41        5.88      2.72 o
  -3   2  16      178.62      165.63      5.63 o
  -2   2  16        0.58       -0.09      1.86 o
  -1   2  16      555.35      565.37      8.91 o
   0   2  16        4.64        2.45      2.01 o
   1   2  16     1077.95     1037.20     11.88 o
   2   2  16       10.11        9.97      2.45 o
   3   2  16       46.81       48.03      3.73 o
   4   2  16      199.26      163.70      6.61 o
   5   2  16       25.88       19.37      3.48 o
   6   2  16        5.61       -1.54      3.07 o
   7   2  16        4.81       -2.57      3.86 o
  -7   3  16       23.27       15.84      6.38 o
  -6   3  16       80.99       86.89      6.85 o
  -5   3  16       80.65       79.66      6.09 o
  -4   3  16        7.97        6.95      3.56 o
  -3   3  16      904.74      889.66     12.64 o
  -2   3  16        0.29       -0.35      1.91 o
  -1   3  16       66.53       87.96      4.69 o
   0   3  16       19.52       14.47      2.33 o
   1   3  16      125.21      119.60      4.08 o
   2   3  16       13.97       10.82      2.29 o
   3   3  16      230.17      231.89      6.99 o
   4   3  16       38.30       30.18      3.61 o
   5   3  16        0.01        0.32      2.73 o
   6   3  16      181.33      203.76      8.36 o
  -6   4  16       18.49       16.60      4.42 o
  -5   4  16      338.41      320.51     14.44 o
  -4   4  16      342.07      350.38     18.06 o
  -3   4  16       29.25       33.72      3.26 o
  -2   4  16      743.93      748.25      9.96 o
  -1   4  16        3.29        3.88      2.56 o
   0   4  16        2.88        0.68      1.55 o
   1   4  16       36.17       27.79      2.48 o
   2   4  16        0.61        0.95      2.07 o
   3   4  16       68.62       76.87      4.48 o
   4   4  16       94.58       91.13      5.03 o
   5   4  16      179.64      172.37      7.03 o
   6   4  16      370.15      382.03     10.76 o
  -6   5  16      401.33      429.57     13.15 o
  -5   5  16      327.38      316.88     11.74 o
  -4   5  16        0.01        0.00      2.76 o
  -3   5  16      108.63      118.77      5.79 o
  -2   5  16      319.25      319.34      8.89 o
  -1   5  16       64.00       66.80      3.47 o
   0   5  16      229.00      217.61      5.55 o
   1   5  16       92.14      102.04      3.72 o
   2   5  16       45.20       47.53      3.57 o
   3   5  16      266.55      274.18      8.63 o
   4   5  16        0.78        2.56      2.50 o
   5   5  16       67.18       70.95      5.05 o
   6   5  16      266.03      280.06     11.10 o
  -6   6  16       43.20       46.40      9.13 o
  -5   6  16      218.12      209.57      9.55 o
  -4   6  16       28.02       28.08      4.36 o
  -3   6  16      327.84      355.45      8.75 o
  -2   6  16      102.52       92.11      5.36 o
  -1   6  16        5.08        1.88      1.90 o
   0   6  16       87.00       81.87      4.31 o
   1   6  16        0.11       -0.61      1.66 o
   2   6  16        1.82        4.08      2.38 o
   3   6  16      120.15      124.10      5.42 o
   4   6  16       32.23       39.82      4.02 o
   5   6  16       55.75       60.12      4.85 o
   6   6  16       18.40       17.54      4.24 o
  -5   7  16      118.21      111.33      8.72 o
  -4   7  16       86.68       85.49      6.22 o
  -3   7  16       47.74       61.07      4.80 o
  -2   7  16       53.41       51.12      4.23 o
  -1   7  16       11.60       16.91      2.92 o
   0   7  16      358.01      360.60      8.02 o
   1   7  16      884.77      897.40     12.58 o
   2   7  16      450.96      459.26      9.16 o
   3   7  16      106.81      109.11      5.32 o
   4   7  16      293.64      309.05      8.59 o
   5   7  16      105.22       94.30      6.29 o
  -5   8  16        1.08        0.52      4.05 o
  -4   8  16       63.31       59.51      5.70 o
  -3   8  16        3.26       -1.14      3.40 o
  -2   8  16      460.60      456.68     10.65 o
  -1   8  16      885.15      907.76     14.27 o
   0   8  16        2.86        6.76      2.69 o
   1   8  16      167.54      166.69      6.37 o
   2   8  16       22.50       13.80      3.19 o
   3   8  16       26.69       29.77      3.96 o
   4   8  16       62.02       53.44      4.87 o
   5   8  16       27.85       20.08      4.29 o
  -4   9  16      124.97      124.59     10.00 o
  -3   9  16      612.72      636.89     13.50 o
  -2   9  16        1.48        0.41      2.99 o
  -1   9  16        1.33        5.02      3.20 o
   0   9  16       90.07       96.49      5.83 o
   1   9  16        3.38       -0.22      2.47 o
   2   9  16        9.81        2.38      3.14 o
   3   9  16        1.96        0.24      3.26 o
   4   9  16      256.50      280.56     10.28 o
  -3  10  16        2.10        9.43      3.94 o
  -2  10  16       45.47       51.27      6.66 o
  -1  10  16        2.09        6.33      3.35 o
   0  10  16       52.11       71.13      5.50 o
   1  10  16        1.67        0.02      3.15 o
   2  10  16      281.20      288.71     10.44 o
   3  10  16       31.88       32.58      5.48 o
  -1  11  16       11.82       13.51      4.31 o
   0  11  16       11.58       13.79      4.29 o
   1  11  16      129.66      131.65      7.76 o
  -6   1  17      252.60      233.67     11.75 o
  -5   1  17      199.54      215.62      9.52 o
  -4   1  17      776.64      789.57     15.96 o
  -3   1  17      104.06      103.56      5.46 o
  -2   1  17      193.76      177.30      5.47 o
  -1   1  17       30.14       37.69      3.12 o
   0   1  17        0.88       -1.48      1.53 o
   1   1  17        1.91        1.88      1.91 o
   2   1  17      511.61      508.08      8.97 o
   3   1  17      756.60      694.64     11.26 o
   4   1  17       29.90       29.67      4.10 o
   5   1  17        0.00       -2.55      2.55 o
   6   1  17       47.26       48.91      5.38 o
  -6   2  17       26.54       29.40      4.79 o
  -5   2  17      388.53      383.23     10.91 o
  -4   2  17       46.89       40.08      3.88 o
  -3   2  17      691.87      667.17     11.26 o
  -2   2  17      241.81      254.24      7.01 o
  -1   2  17       58.14       58.95      3.95 o
   0   2  17      345.95      348.36      7.39 o
   1   2  17       70.04       63.84      3.70 o
   2   2  17      694.40      691.05     11.99 o
   3   2  17       76.20       62.06      4.20 o
   4   2  17      747.94      758.67     12.70 o
   5   2  17      215.47      197.50      7.89 o
   6   2  17        1.21       -0.02      3.42 o
  -6   3  17        5.57        1.70      3.38 o
  -5   3  17        5.31        6.84      3.43 o
  -4   3  17       67.32       72.94      5.42 o
  -3   3  17      239.15      244.81     12.10 o
  -2   3  17       50.95       46.53      3.63 o
  -1   3  17      847.14      880.85     15.67 o
   0   3  17      230.61      244.63      6.36 o
   1   3  17       16.54       14.10      2.21 o
   2   3  17      207.18      199.69      8.04 o
   3   3  17        0.93        1.51      2.35 o
   4   3  17       48.96       55.39      4.47 o
   5   3  17       28.50       24.28      3.88 o
   6   3  17      181.16      202.80      9.61 o
  -6   4  17       22.08       24.14      5.03 o
  -5   4  17       12.76       16.88      3.98 o
  -4   4  17        8.50        8.28      3.23 o
  -3   4  17       51.58       54.61      4.03 o
  -2   4  17       10.44       11.29      2.92 o
  -1   4  17       70.48       64.54      5.16 o
   0   4  17        5.31       -0.24      2.75 o
   1   4  17        4.54        3.75      1.94 o
   2   4  17       18.70       15.94      2.72 o
   3   4  17      232.69      258.37      9.13 o
   4   4  17       38.47       34.56      3.69 o
   5   4  17        0.06       -2.80      2.80 o
   6   4  17       85.97       96.02      6.69 o
  -6   5  17        0.38       -0.29      3.90 o
  -5   5  17       29.22       25.37      6.27 o
  -4   5  17      182.67      184.34      8.18 o
  -3   5  17      347.65      343.36      8.23 o
  -2   5  17       12.42        8.41      2.28 o
  -1   5  17      389.78      408.17      9.51 o
   0   5  17       11.84       15.01      2.29 o
   1   5  17      227.15      234.83      6.20 o
   2   5  17       24.70       18.26      2.88 o
   3   5  17      103.46       84.73      4.63 o
   4   5  17       60.63       62.71      4.56 o
   5   5  17       12.19        7.36      3.44 o
   6   5  17       19.13       12.13      4.79 o
  -5   6  17      165.93      168.59      9.26 o
  -4   6  17      212.14      203.85      8.86 o
  -3   6  17      155.63      151.64      6.73 o
  -2   6  17      156.37      183.68      6.19 o
  -1   6  17        4.80       10.18      2.33 o
   0   6  17       67.09       68.72      4.36 o
   1   6  17       36.37       31.61      2.99 o
   2   6  17      533.85      565.52     10.08 o
   3   6  17       13.49       13.35      3.06 o
   4   6  17      208.92      209.89      7.78 o
   5   6  17      464.18      487.93     11.84 o
  -5   7  17       43.00       33.25      6.51 o
  -4   7  17      125.50      135.55      8.18 o
  -3   7  17        1.05        4.26      3.15 o
  -2   7  17      147.74      158.35      8.22 o
  -1   7  17        0.44        3.65      2.50 o
   0   7  17        1.28        1.79      2.31 o
   1   7  17      190.97      180.37      5.85 o
   2   7  17      294.41      302.88      8.72 o
   3   7  17      109.35      107.14      5.41 o
   4   7  17       82.62       68.50      5.27 o
   5   7  17        0.00        5.50      3.78 o
  -4   8  17       37.55       48.96      5.43 o
  -3   8  17       41.48       50.37      5.35 o
  -2   8  17       11.12       13.42      3.39 o
  -1   8  17       51.32       38.46      4.03 o
   0   8  17      833.31      819.99     13.85 o
   1   8  17       32.53       31.29      3.39 o
   2   8  17      120.35      114.82      6.54 o
   3   8  17        1.77       -2.85      2.85 o
   4   8  17       18.04       12.69      3.99 o
  -3   9  17        5.76        4.05      4.66 o
  -2   9  17       35.99       31.87      4.32 o
  -1   9  17        1.85        1.00      2.70 o
   0   9  17      146.68      149.33      7.06 o
   1   9  17        0.79       -0.65      2.84 o
   2   9  17      190.79      188.67      9.50 o
   3   9  17      256.50      264.75      9.79 o
  -2  10  17      302.17      308.43     11.14 o
  -1  10  17      205.31      228.26     19.62 o
   0  10  17       54.55       62.76      6.10 o
   1  10  17      247.03      258.73     16.12 o
   2  10  17       40.08       41.79      8.70 o
  -6   0  18      412.53      435.91     21.71 o
  -5   0  18      139.16      149.42     13.20 o
  -4   0  18     1205.58     1192.42     41.72 o
  -3   0  18      340.14      348.96     12.21 o
  -2   0  18       30.77       31.45      6.60 o
  -1   0  18      475.17      472.78     10.35 o
   0   0  18        6.58       11.28      3.13 o
   1   0  18       68.67       80.72      6.30 o
   2   0  18     1234.69     1128.28     21.75 o
   3   0  18      824.68      848.69     18.27 o
   4   0  18      210.67      237.08     13.82 o
   5   0  18       20.31       13.69      4.97 o
   6   0  18      259.31      297.32     15.08 o
  -6   1  18        0.35        4.21      3.62 o
  -5   1  18      180.89      188.11      8.66 o
  -4   1  18       73.29       71.60      5.64 o
  -3   1  18      268.68      261.22      8.18 o
  -2   1  18      351.10      349.47      8.04 o
  -1   1  18      511.94      525.55      8.86 o
   0   1  18        5.32        4.42      2.01 o
   1   1  18      341.08      337.66      7.28 o
   2   1  18      513.56      543.66      9.58 o
   3   1  18      455.28      435.67      9.19 o
   4   1  18       70.30       70.95      5.99 o
   5   1  18       60.46       66.65      5.23 o
   6   1  18       11.45       14.11      4.28 o
  -6   2  18       52.31       42.96      5.82 o
  -5   2  18        1.38       -0.23      4.85 o
  -4   2  18      367.71      375.87     14.07 o
  -3   2  18       70.09       68.00      4.74 o
  -2   2  18       13.00       10.64      3.68 o
  -1   2  18      185.85      167.16      8.09 o
   0   2  18      474.67      478.36      8.95 o
   1   2  18        0.04       -1.80      1.91 o
   2   2  18      252.83      255.73      7.03 o
   3   2  18       88.51       78.60      4.69 o
   4   2  18       13.26        5.60      2.97 o
   5   2  18        0.08        2.37      3.12 o
   6   2  18      115.89      121.90      7.64 o
  -6   3  18        0.25        1.93      3.92 o
  -5   3  18       33.99       32.25      4.58 o
  -4   3  18      515.50      550.77     12.46 o
  -3   3  18      618.30      587.10     14.19 o
  -2   3  18       42.10       54.96      5.58 o
  -1   3  18        3.79        0.11      2.42 o
   0   3  18       41.65       42.61      3.62 o
   1   3  18      355.49      340.41      6.67 o
   2   3  18      492.63      488.66      9.28 o
   3   3  18       77.22       72.10      4.51 o
   4   3  18        0.52        1.71      2.68 o
   5   3  18       58.30       52.04      5.10 o
   6   3  18      134.12      118.63     11.92 o
  -5   4  18       89.46       95.38      7.49 o
  -4   4  18        5.00        1.21      2.76 o
  -3   4  18      514.56      553.97     16.41 o
  -2   4  18       65.97       69.62      5.75 o
  -1   4  18        1.18        1.41      2.47 o
   0   4  18        0.30        2.46      1.36 o
   1   4  18      536.42      532.17      9.23 o
   2   4  18      126.32      109.79      5.12 o
   3   4  18      123.50      117.39      5.61 o
   4   4  18      344.79      363.19      9.15 o
   5   4  18      102.94      108.89      7.46 o
  -5   5  18       86.08       95.26     12.90 o
  -4   5  18        7.99        6.27      2.98 o
  -3   5  18       12.55       13.44      4.92 o
  -2   5  18      151.03      145.59      5.29 o
  -1   5  18      188.66      185.64      7.63 o
   0   5  18      180.74      182.88      5.75 o
   1   5  18        2.36        0.62      2.18 o
   2   5  18       13.39        9.04      2.66 o
   3   5  18       20.74       16.41      3.24 o
   4   5  18       17.33       15.70      3.34 o
   5   5  18       90.17       87.26      7.30 o
  -5   6  18       11.24        4.24      4.22 o
  -4   6  18       10.35        8.01      3.59 o
  -3   6  18       75.73       85.70      5.68 o
  -2   6  18        6.98        7.57      2.53 o
  -1   6  18      594.26      584.92     10.00 o
   0   6  18        3.36        4.65      2.30 o
   1   6  18       15.68       13.26      2.87 o
   2   6  18       79.90       78.08      5.10 o
   3   6  18       60.62       64.08      4.52 o
   4   6  18       15.76       14.37      3.67 o
   5   6  18      139.54      138.47      9.38 o
  -4   7  18      346.43      325.98     11.38 o
  -3   7  18        6.63        1.41      2.72 o
  -2   7  18      110.21      104.88      5.56 o
  -1   7  18        4.64        2.84      2.54 o
   0   7  18      106.63       97.65      5.11 o
   1   7  18        2.99        0.52      2.24 o
   2   7  18        0.60        1.16      2.84 o
   3   7  18      429.57      468.98     11.86 o
   4   7  18       48.93       37.92      4.69 o
  -3   8  18      119.53      131.89     11.71 o
  -2   8  18      233.24      235.27      8.21 o
  -1   8  18       60.75       57.74      4.71 o
   0   8  18        0.05       -2.17      2.63 o
   1   8  18      843.52      859.54     12.84 o
   2   8  18       56.62       55.59      5.74 o
   3   8  18      342.37      345.53     11.12 o
  -2   9  18       18.36       22.75      4.39 o
  -1   9  18       16.79       15.73      4.72 o
   0   9  18      328.28      353.01     10.89 o
   1   9  18        7.62       11.28      3.25 o
   2   9  18      191.27      213.70     10.27 o
  -5   1  19        0.42       -2.75      4.06 o
  -4   1  19      151.70      157.43      7.65 o
  -3   1  19      371.46      374.52      9.73 o
  -2   1  19       43.83       42.04      3.30 o
  -1   1  19       32.66       36.10      3.31 o
   0   1  19      251.34      259.86      6.20 o
   1   1  19      118.55      132.38      6.43 o
   2   1  19      156.18      176.52      8.57 o
   3   1  19       11.43        3.91      2.79 o
   4   1  19       17.24       19.57      3.55 o
   5   1  19        4.98        4.65      3.46 o
  -5   2  19       19.59       15.41      3.95 o
  -4   2  19       55.23       59.03      4.96 o
  -3   2  19       51.72       51.27      3.96 o
  -2   2  19       72.29       70.93      6.86 o
  -1   2  19      107.77      104.12      6.92 o
   0   2  19      197.27      207.15      6.30 o
   1   2  19      481.45      516.54     10.82 o
   2   2  19      751.60      713.23     11.46 o
   3   2  19     1100.02     1144.75     23.34 o
   4   2  19       74.90       60.17      4.89 o
   5   2  19        0.00        3.34      3.43 o
  -5   3  19       12.62       14.40      4.06 o
  -4   3  19      349.96      341.63     12.10 o
  -3   3  19        6.12        6.14      2.41 o
  -2   3  19      155.32      150.53      9.39 o
  -1   3  19      480.72      491.92     13.26 o
   0   3  19       10.14        7.02      1.99 o
   1   3  19      597.98      567.39      9.67 o
   2   3  19     1128.61     1076.30     14.03 o
   3   3  19        0.02       -0.42      2.56 o
   4   3  19        1.13       -2.04      2.60 o
   5   3  19       84.78       91.33      9.33 o
  -5   4  19        1.63        3.53      4.24 o
  -4   4  19       51.85       48.98      9.78 o
  -3   4  19      150.88      155.20      8.79 o
  -2   4  19       65.62       63.33      5.50 o
  -1   4  19        4.19        2.53      3.06 o
   0   4  19       82.48       92.38      4.24 o
   1   4  19        2.51       -1.13      2.15 o
   2   4  19       52.05       55.38      4.23 o
   3   4  19      139.46      148.53      6.71 o
   4   4  19       13.10       15.43      3.57 o
   5   4  19       35.56       35.96      4.80 o
  -4   5  19      385.19      408.49     11.41 o
  -3   5  19        0.03       -0.25      2.95 o
  -2   5  19      504.80      528.31     14.85 o
  -1   5  19       88.70       83.84      4.09 o
   0   5  19        9.66        9.73      2.14 o
   1   5  19       32.11       33.15      3.29 o
   2   5  19      152.25      156.60      6.13 o
   3   5  19       49.81       50.66      4.27 o
   4   5  19       10.01       12.29      3.61 o
  -4   6  19      340.15      348.01     11.26 o
  -3   6  19      109.50      105.01      6.70 o
  -2   6  19       75.55       80.30      4.74 o
  -1   6  19        0.64       -1.05      2.18 o
   0   6  19      215.21      241.29      7.53 o
   1   6  19        2.97        4.41      2.68 o
   2   6  19       28.64       25.05      3.66 o
   3   6  19      247.58      259.73      8.76 o
   4   6  19        3.35        8.83      3.69 o
  -3   7  19        0.04       -1.18      2.93 o
  -2   7  19        0.74       -2.56      2.56 o
  -1   7  19      162.37      159.26      6.43 o
   0   7  19       44.06       50.94      4.45 o
   1   7  19      148.42      164.94      7.78 o
   2   7  19        6.49        9.57      3.81 o
   3   7  19        3.97        0.53      3.39 o
  -2   8  19      199.86      174.01      7.24 o
  -1   8  19       15.06       12.17      3.25 o
   0   8  19        9.13        7.29      3.62 o
   1   8  19       41.41       40.57      4.76 o
   2   8  19       25.35       45.17      5.61 o
   0   9  19        9.35       16.48      6.95 o
  -5   0  20      229.76      214.12     14.47 o
  -4   0  20      524.98      519.29     17.08 o
  -3   0  20      341.18      337.63     12.95 o
  -2   0  20     1383.50     1428.79     70.03 o
  -1   0  20      540.14      560.97     15.22 o
   0   0  20      231.51      243.16     25.97 o
   1   0  20       95.11      101.91      6.74 o
   2   0  20      360.33      437.54     12.96 o
   3   0  20      534.81      557.44     15.38 o
   4   0  20        4.99        2.58      4.78 o
   5   0  20      231.15      266.14     14.97 o
  -5   1  20      223.14      213.58      9.49 o
  -4   1  20      126.08      120.91     11.31 o
  -3   1  20      101.00      108.90      6.12 o
  -2   1  20      127.81      124.47      6.76 o
  -1   1  20      124.14      115.42      6.36 o
   0   1  20      121.40      128.74      5.51 o
   1   1  20      583.40      585.75     10.26 o
   2   1  20       33.33       39.22      3.74 o
   3   1  20      109.87       99.53      5.64 o
   4   1  20      139.81      145.41      7.30 o
   5   1  20       92.64       87.30      6.57 o
  -4   2  20       86.30       83.33      5.78 o
  -3   2  20       25.09       23.11      3.39 o
  -2   2  20       92.37       96.95      7.56 o
  -1   2  20      263.19      250.67     11.67 o
   0   2  20      369.23      380.90      7.64 o
   1   2  20       19.97       21.23      2.96 o
   2   2  20      236.50      213.55     10.50 o
   3   2  20      114.38      118.03      5.97 o
   4   2  20       25.79       20.21      4.00 o
  -4   3  20        0.02        2.82      3.02 o
  -3   3  20       42.96       56.70      5.22 o
  -2   3  20      192.88      186.57     16.18 o
  -1   3  20       30.77       18.90      4.35 o
   0   3  20       73.66       67.81      3.77 o
   1   3  20       32.62       44.66      3.77 o
   2   3  20       18.79       20.41      3.26 o
   3   3  20       37.17       35.09      3.83 o
   4   3  20       93.60      111.32      6.32 o
  -4   4  20      140.72      142.79      7.29 o
  -3   4  20      368.21      389.05     13.58 o
  -2   4  20        2.41        0.11      3.97 o
  -1   4  20       57.69       54.33      5.02 o
   0   4  20       72.30       72.65      6.98 o
   1   4  20       37.70       34.55      3.55 o
   2   4  20      275.01      286.71      9.15 o
   3   4  20       59.62       54.21      4.37 o
   4   4  20       13.91        5.20      3.99 o
  -3   5  20        9.29        6.69      3.07 o
  -2   5  20      234.32      230.67     12.16 o
  -1   5  20      331.29      332.84      7.30 o
   0   5  20      141.22      158.20      9.00 o
   1   5  20      262.13      284.94      8.00 o
   2   5  20       18.21       22.80      3.65 o
   3   5  20       39.58       34.41      4.89 o
  -3   6  20        6.40        1.93      3.20 o
  -2   6  20        1.72       -1.88      2.53 o
  -1   6  20       39.28       39.20      6.18 o
   0   6  20      258.70      255.86      6.77 o
   1   6  20        0.23       -0.43      2.68 o
   2   6  20      355.38      373.16     11.17 o
   3   6  20       26.31       22.21      3.96 o
  -2   7  20        6.87        4.73      3.10 o
  -1   7  20        3.09        1.48      2.89 o
   0   7  20      119.26      120.38      6.52 o
   1   7  20     1013.90     1082.61     17.85 o
   2   7  20      103.44       95.55      6.96 o
   0   8  20      222.90      228.60     27.67 o
  -4   1  21        9.87       11.64      3.59 o
  -3   1  21      956.41      969.15     24.80 o
  -2   1  21       98.20      106.87      5.40 o
  -1   1  21      104.40       97.91      5.34 o
   0   1  21      285.86      307.75      8.54 o
   1   1  21      163.33      182.41      7.50 o
   2   1  21        0.55       -2.57      2.57 o
   3   1  21       76.95       78.44      5.25 o
   4   1  21       98.84       96.41      8.34 o
  -4   2  21      570.84      581.23     15.77 o
  -3   2  21      216.42      214.24     10.38 o
  -2   2  21      136.44      149.82      9.54 o
  -1   2  21       17.03       21.43      6.60 o
   0   2  21       18.09       20.32      2.85 o
   1   2  21        9.28        1.96      2.64 o
   2   2  21      148.00      157.36      6.75 o
   3   2  21      102.16      106.93      5.92 o
   4   2  21      238.87      256.44      9.58 o
  -3   3  21        5.19        7.45      2.72 o
  -2   3  21      278.00      297.39     15.21 o
  -1   3  21       61.28       58.80      6.07 o
   0   3  21      313.43      350.24      7.61 o
   1   3  21      266.44      271.56     10.92 o
   2   3  21        1.17       -1.05      2.64 o
   3   3  21       22.00       13.13      3.41 o
  -3   4  21       12.03        9.37      4.36 o
  -2   4  21       12.34       10.08      4.86 o
  -1   4  21       15.39       10.36      4.16 o
   0   4  21       33.29       26.05      3.21 o
   1   4  21      142.66      150.93      6.27 o
   2   4  21      266.25      275.35      8.32 o
   3   4  21       34.29       38.26      4.35 o
  -2   5  21       11.25        8.70      5.22 o
  -1   5  21      115.01      118.39      7.39 o
   0   5  21      742.17      774.95     12.76 o
   1   5  21      352.22      361.69     13.46 o
   2   5  21      110.34      109.08      6.51 o
  -1   6  21      135.22      158.95      7.31 o
   0   6  21        0.79       -0.76      2.76 o
   1   6  21      104.30      110.02      6.78 o
  -3   0  22      449.35      455.11     13.67 o
  -2   0  22      250.54      237.83     10.80 o
  -1   0  22      137.08      117.49      9.37 o
   0   0  22      183.89      164.96      9.90 o
   1   0  22      766.05      784.85     19.78 o
   2   0  22      267.47      278.00     11.62 o
   3   0  22        9.61        8.47      5.28 o
  -3   1  22       49.38       51.75      4.67 o
  -2   1  22        1.15        1.54      2.79 o
  -1   1  22       51.42       47.49      4.27 o
   0   1  22      530.79      538.70     11.07 o
   1   1  22       28.92       34.15      3.72 o
   2   1  22        0.16        0.55      3.01 o
   3   1  22      102.85       98.56      6.52 o
  -2   2  22      126.95      124.48     14.26 o
  -1   2  22       80.19       91.14      8.97 o
   0   2  22      151.33      147.27      6.56 o
   1   2  22        3.63       -1.08      2.66 o
   2   2  22        3.81        0.99      2.87 o
  -2   3  22        1.64        0.72      4.87 o
  -1   3  22       97.90       98.62      9.80 o
   0   3  22       15.45       15.64      2.87 o
   1   3  22      211.34      231.78      9.42 o
   2   3  22       45.13       49.75      4.61 o
  -1   4  22        9.60       16.03      6.01 o
   0   4  22       36.68       42.73      3.88 o
   1   4  22      174.71      211.38      9.04 o
   0   5  22      173.48      186.10     14.01 o
  -1   1  23       28.00       20.75      4.49 o
   0   1  23      309.99      341.53      9.74 o
   1   1  23       26.37       17.46      3.58 o
   0   2  23      252.20      262.27     15.89 o
 
